# Supplementary material for: Widespread introgression in Chinese indigenous chicken breeds from commercial broiler
Source: Evol Appl. 2019 Jan 22;12(3):610–21. doi: 10.1111/eva.12742 (PMC6383742; doi:10.1111/eva.12742)
Supplement: Supplementary file 2 [file EVA-12-610-s002.xlsx]

## Sheet: Table S1
Table S1. Details of sample size changes during quality control.
Breed	Samples	Initial sample size	After call rate control	After PCA control	After PI control
Beijing Fatty	E00001-E00200	100	98	98	79
Chahua	G00101-G00300	100	96	96	88
Dehong	DH1-DH74；DHRM1-DHRM23; DHRM1-DHRM23	74	74	74	46
Huiyang Bearded	C00001-C00200	98	95	91	83
Jinhu Black-Bone	J00072-J00200	101	94	94	74
Kuaida Silkie	F00001-F00124	99	97	97	66
Langshan	B00003-B00163	100	100	100	89
Qingyuan	C00201-C00452	101	99	99	90
Red Jungle Fowl	Aviandiv_101_72M-Aviandiv_101_106M	4	4	4	4
Shiqi Za	C01803-C02000	100	97	96	93
Silkie	A00201-A00321	102	98	98	75
Tibetan	E02101-E02234	101	98	92	71
Wenchang	A00001-A00200	99	96	96	95
White Leghorn	5282001004_R01C01-5297000013_R06C02	370	370	370	54
White Plymouth Rock	D01202-D01699	198	195	195	180
Total	-	1747	1711	1700	1187

## Sheet: Table S2
Table S2. Duplicated SNP when updating GGA2 to GGA5.
Num	Removed SNP	Retain SNP
1	GGaluGA001335	GGaluGA001336
2	GGaluGA001358	GGaluGA001357
3	GGaluGA292270	rs15746864
4	GGaluGA071271	GGaluGA071270
5	GGaluGA077051	GGaluGA077052
6	GGaluGA078169	GGaluGA078168
7	GGaluGA114252	GGaluGA114251
8	GGaluGA189318	GGaluGA189319

## Sheet: Table S3
Table S3. SNPs that no longer exist in the dbSNP database.
SNP ID	State
GGaluGA000034	No items found
GGaluGA000049	No items found
GGaluGA000051	No items found
GGaluGA000080	No items found
GGaluGA000106	No items found
GGaluGA000113	No items found
GGaluGA000115	No items found
GGaluGA000117	No items found
GGaluGA000231	No items found
GGaluGA000241	No items found
GGaluGA000251	No items found
GGaluGA000274	No items found
GGaluGA000376	No items found
GGaluGA000377	No items found
GGaluGA000378	No items found
GGaluGA000782	No items found
GGaluGA000794	No items found
GGaluGA000875	No items found
GGaluGA000902	No items found
GGaluGA000926	No items found
GGaluGA000927	No items found
GGaluGA000928	No items found
GGaluGA000948	No items found
GGaluGA001016	No items found
GGaluGA001030	No items found
GGaluGA001031	No items found
GGaluGA001183	No items found
GGaluGA001553	No items found
GGaluGA001641	No items found
GGaluGA001642	No items found
GGaluGA023967	No items found
GGaluGA026111	No items found
GGaluGA031994	No items found
GGaluGA067522	No items found
GGaluGA180003	No items found
GGaluGA201662	No items found
GGaluGA346675	No items found
GGaluGA354620	No items found
GGaluGA360195	No items found
GGaluGA360232	No items found
GGaluGA360233	No items found
GGaluGA360246	No items found
GGaluGA360247	No items found
GGaluGA360265	No items found
GGaluGA360267	No items found
GGaluGA360281	No items found
GGaluGA360286	No items found
GGaluGA360287	No items found
GGaluGA360289	No items found
GGaluGA360290	No items found
GGaluGA360297	No items found
GGaluGA360298	No items found
GGaluGA360300	No items found
GGaluGA360310	No items found
GGaluGA360312	No items found
GGaluGA360316	No items found
GGaluGA360322	No items found
GGaluGA360323	No items found
GGaluGA360326	No items found
GGaluGA360328	No items found
GGaluGA360332	No items found
GGaluGA360336	No items found
GGaluGA360338	No items found
GGaluGA360341	No items found
GGaluGA360350	No items found
GGaluGA360352	No items found
GGaluGA360357	No items found
GGaluGA360372	No items found
GGaluGA360377	No items found
GGaluGA360378	No items found
GGaluGA360382	No items found
GGaluGA360391	No items found
GGaluGA360394	No items found
GGaluGA360396	No items found
GGaluGA360397	No items found
GGaluGA360400	No items found
GGaluGA360405	No items found
GGaluGA360407	No items found
GGaluGA360425	No items found
GGaluGA360428	No items found
GGaluGA360439	No items found
GGaluGA360442	No items found
GGaluGA360443	No items found
GGaluGA360448	No items found
GGaluGA360450	No items found
GGaluGA360452	No items found
GGaluGA360462	No items found
GGaluGA360464	No items found
GGaluGA360471	No items found
GGaluGA360472	No items found
GGaluGA360473	No items found
GGaluGA360475	No items found
GGaluGA360478	No items found
GGaluGA360482	No items found
GGaluGA360485	No items found
GGaluGA360488	No items found
GGaluGA360496	No items found
GGaluGA360497	No items found
GGaluGA360504	No items found
GGaluGA360505	No items found

## Sheet: Table S4
Table S4. SNP distributions before and after quality control.
GGA1	Physical map (Mb)	No. of SNPs in chip	No. of SNPs after QC	SNP density after QC (kb/SNP)
Unknown	-	100	0	-
0	-	490	251	-
1	196.203	8673	7509	26.129
2	149.561	6597	5670	26.3776
3	111.302	4946	4301	25.8782
4	91.2827	4098	3537	25.8079
5	59.8253	2632	2254	26.5418
6	35.467	2090	1803	19.6711
7	36.9469	2172	1872	19.7366
8	29.963	1714	1465	20.4526
9	24.0916	1428	1244	19.3662
10	20.4353	1624	1357	15.0592
11	20.2188	1586	1321	15.3057
12	19.9482	1640	1435	13.9012
13	18.4075	1437	1214	15.1627
14	15.5951	1238	1069	14.5884
15	12.7628	1272	1066	11.9727
16	0.652338	35	24	27.1807
17	10.9564	1057	909	12.0532
18	11.0537	1092	892	12.3921
19	9.97983	1025	871	11.4579
20	14.1094	1864	1539	9.16788
21	6.86272	935	812	8.45163
22	4.72974	474	323	14.6432
23	5.78653	768	624	9.27328
24	6.28055	888	756	8.3076
25	2.9063	245	188	15.459
26	5.31377	830	676	7.86061
27	5.65579	621	490	11.5424
28	4.97427	807	630	7.89567
33	1.64803	152	120	13.7336
LGE64	0.897576	39	17	52.7986
Z	82.3102	3046	0	-
W	5.16003	13	0	-
MT	0.016775	8	0	-
Total	1021.3	57636	46239

## Sheet: Table S5
Table S5. D-statistics for all CICs. GG serves as the outgroup.
Pop1(W)	Pop2(X)	Pop3(Y)	Pop4(Z)	D-stat	SD	Z	BABA	ABBA
CH	BF	WPR	GG	-0.0928	1	-18.298	3233	3894
CH	DH	WPR	GG	0.0042	0.003138	1.344	3412	3383
CH	HY	WPR	GG	-0.078	1	-20.135	3271	3825
CH	JH	WPR	GG	-0.0806	1	-16.553	3269	3842
CH	KD	WPR	GG	-0.1021	1	-21.31	3214	3944
CH	LS	WPR	GG	-0.0827	1	-18.885	3270	3859
CH	QY	WPR	GG	-0.0379	1	-9.457	3324	3586
CH	SQ	WPR	GG	-0.1326	1	-27.892	3170	4140
CH	WC	WPR	GG	-0.0572	1	-14.782	3302	3702
CH	SK	WPR	GG	-0.0594	1	-11.69	3301	3719
CH	ZJ	WPR	GG	-0.0203	1	-7.654	3008	3132

## Sheet: Table S6
Table S5. The state of introgression on the whole genome of all CICs.
Chromosome	Window	BF	DH	HY	JH	KD	LS	QY	SK	SQ	WC	ZJ	Count of introgression CICs
chr1	1	NO	NO	NO	NO	NO	NO	NO	NO	NO	NO	NO	0
chr1	2	NO	NO	NO	NO	YES	NO	NO	YES	NO	NO	NO	2
chr1	3	NO	NO	YES	NO	YES	NO	YES	YES	YES	YES	NO	6
chr1	4	NO	NO	NO	NO	NO	NO	NO	NO	NO	YES	NO	1
chr1	5	NO	NO	NO	NO	NO	NO	NO	NO	YES	YES	NO	2
chr1	6	NO	NO	YES	NO	NO	NO	NO	NO	NO	YES	NO	2
chr1	7	NO	NO	NO	NO	NO	NO	NO	NO	NO	NO	NO	0
chr1	8	NO	NO	NO	NO	YES	NO	NO	NO	NO	NO	NO	1
chr1	9	NO	NO	NO	NO	NO	NO	NO	NO	YES	NO	NO	1
chr1	10	NO	NO	NO	NO	NO	NO	NO	NO	NO	NO	NO	0
chr1	11	NO	NO	NO	NO	NO	NO	NO	NO	NO	NO	NO	0
chr1	12	NO	NO	NO	NO	NO	YES	NO	NO	YES	NO	NO	2
chr1	13	NO	NO	NO	YES	NO	NO	NO	NO	YES	NO	NO	2
chr1	14	NO	NO	NO	NO	NO	NO	NO	NO	YES	NO	NO	1
chr1	15	NO	NO	NO	NO	NO	NO	NO	NO	YES	NO	NO	1
chr1	16	NO	NO	NO	NO	NO	NO	NO	NO	YES	NO	NO	1
chr1	17	NO	NO	NO	YES	NO	NO	NO	NO	NO	NO	NO	1
chr1	18	NO	NO	NO	YES	NO	NO	NO	NO	NO	NO	NO	1
chr1	19	NO	NO	NO	NO	NO	NO	NO	NO	NO	NO	NO	0
chr1	20	NO	NO	YES	NO	NO	NO	NO	NO	NO	NO	NO	1
chr1	21	NO	NO	NO	NO	NO	NO	NO	NO	YES	YES	NO	2
chr1	22	NO	NO	NO	NO	NO	NO	NO	NO	NO	NO	NO	0
chr1	23	NO	NO	NO	YES	NO	NO	NO	NO	YES	NO	NO	2
chr1	24	NO	NO	NO	NO	NO	NO	NO	NO	NO	NO	NO	0
chr1	25	NO	NO	NO	NO	NO	NO	NO	NO	YES	NO	NO	1
chr1	26	YES	NO	YES	NO	NO	NO	NO	NO	NO	YES	NO	3
chr1	27	NO	NO	NO	NO	NO	NO	NO	NO	NO	NO	NO	0
chr1	28	NO	NO	NO	NO	NO	NO	NO	NO	NO	NO	NO	0
chr1	29	YES	NO	NO	NO	NO	NO	NO	NO	NO	NO	NO	1
chr1	30	YES	NO	YES	YES	YES	NO	NO	NO	NO	NO	NO	4
chr1	31	NO	NO	NO	NO	NO	NO	NO	NO	YES	NO	NO	1
chr1	32	NO	NO	NO	YES	NO	NO	NO	NO	YES	NO	NO	2
chr1	33	NO	NO	NO	NO	YES	NO	NO	NO	NO	NO	NO	1
chr1	34	NO	NO	NO	YES	YES	NO	NO	NO	YES	NO	NO	3
chr1	35	NO	NO	NO	NO	NO	NO	NO	NO	NO	NO	NO	0
chr1	36	NO	NO	NO	YES	NO	NO	NO	NO	YES	NO	NO	2
chr1	37	YES	NO	YES	YES	NO	NO	NO	NO	YES	NO	NO	4
chr1	38	YES	NO	YES	NO	NO	NO	NO	NO	YES	NO	NO	3
chr1	39	YES	NO	YES	YES	NO	NO	NO	NO	YES	YES	NO	5
chr1	40	NO	NO	NO	NO	NO	NO	NO	NO	YES	NO	NO	1
chr1	41	NO	NO	NO	YES	NO	NO	NO	NO	NO	NO	NO	1
chr1	42	NO	NO	NO	YES	NO	NO	NO	NO	YES	NO	NO	2
chr1	43	NO	NO	YES	YES	YES	YES	YES	YES	YES	YES	NO	8
chr1	44	YES	NO	NO	NO	YES	YES	NO	YES	NO	NO	NO	4
chr1	45	NO	NO	NO	YES	NO	NO	NO	NO	YES	NO	NO	2
chr1	46	YES	NO	YES	YES	NO	NO	YES	NO	YES	NO	NO	5
chr1	47	NO	NO	NO	NO	NO	NO	NO	NO	YES	NO	NO	1
chr1	48	NO	NO	NO	NO	NO	NO	NO	NO	YES	NO	NO	1
chr1	49	NO	NO	NO	NO	YES	NO	NO	YES	NO	NO	NO	2
chr1	50	NO	NO	NO	NO	YES	NO	NO	NO	YES	NO	NO	2
chr1	51	NO	NO	NO	NO	NO	NO	NO	NO	NO	NO	NO	0
chr1	52	NO	NO	NO	NO	NO	NO	NO	NO	NO	NO	NO	0
chr1	53	NO	NO	YES	YES	YES	NO	NO	NO	YES	NO	NO	4
chr1	54	YES	NO	YES	NO	NO	NO	NO	NO	YES	NO	NO	3
chr1	55	YES	NO	NO	NO	NO	YES	NO	NO	YES	NO	NO	3
chr1	56	NO	NO	YES	NO	YES	NO	NO	YES	YES	YES	NO	5
chr1	57	NO	NO	NO	NO	NO	NO	NO	NO	YES	NO	NO	1
chr1	58	YES	NO	YES	YES	YES	NO	NO	YES	YES	YES	NO	7
chr1	59	YES	NO	NO	NO	YES	NO	NO	YES	YES	YES	NO	5
chr1	60	NO	NO	NO	NO	NO	YES	NO	NO	NO	NO	NO	1
chr1	61	NO	NO	NO	NO	NO	NO	NO	NO	NO	YES	NO	1
chr1	62	NO	NO	YES	NO	NO	YES	NO	NO	YES	NO	NO	3
chr1	63	YES	NO	YES	NO	NO	YES	NO	NO	NO	NO	NO	3
chr1	64	YES	NO	NO	NO	NO	NO	NO	NO	NO	NO	NO	1
chr1	65	NO	NO	NO	NO	YES	NO	NO	NO	YES	NO	NO	2
chr1	66	YES	NO	NO	NO	NO	NO	NO	NO	NO	NO	NO	1
chr1	67	NO	NO	NO	NO	NO	NO	NO	NO	NO	NO	NO	0
chr1	68	NO	NO	NO	NO	NO	NO	YES	NO	NO	NO	NO	1
chr1	69	YES	NO	YES	NO	NO	YES	YES	NO	YES	YES	NO	6
chr1	70	YES	NO	YES	YES	YES	YES	YES	YES	YES	YES	NO	9
chr1	71	NO	NO	NO	NO	NO	YES	NO	NO	NO	YES	NO	2
chr1	72	NO	NO	NO	YES	YES	YES	NO	NO	YES	YES	NO	5
chr1	73	NO	NO	NO	NO	NO	NO	NO	NO	NO	NO	NO	0
chr1	74	YES	NO	YES	NO	YES	NO	NO	YES	YES	NO	NO	5
chr1	75	NO	NO	NO	NO	NO	NO	NO	NO	NO	NO	NO	0
chr1	76	NO	NO	NO	NO	NO	NO	NO	NO	NO	NO	NO	0
chr1	77	YES	NO	YES	YES	YES	NO	NO	NO	NO	NO	NO	4
chr1	78	NO	NO	YES	NO	YES	NO	YES	NO	YES	YES	NO	5
chr1	79	YES	NO	YES	NO	YES	NO	YES	YES	YES	YES	NO	7
chr1	80	YES	NO	YES	NO	YES	YES	NO	NO	YES	NO	NO	5
chr1	81	NO	NO	NO	NO	YES	YES	NO	YES	YES	NO	NO	4
chr1	82	NO	NO	YES	NO	NO	NO	NO	NO	NO	NO	NO	1
chr1	83	NO	NO	NO	NO	NO	NO	NO	NO	NO	NO	NO	0
chr1	84	NO	NO	NO	NO	NO	NO	YES	NO	NO	NO	NO	1
chr1	85	NO	NO	YES	NO	NO	NO	NO	NO	YES	NO	NO	2
chr1	86	NO	NO	NO	YES	YES	NO	NO	NO	YES	YES	NO	4
chr1	87	NO	NO	NO	NO	NO	NO	NO	NO	NO	NO	NO	0
chr1	88	NO	NO	NO	NO	NO	NO	NO	NO	NO	NO	NO	0
chr1	89	NO	NO	NO	NO	NO	NO	NO	NO	NO	NO	NO	0
chr1	90	NO	NO	NO	YES	NO	NO	NO	YES	YES	NO	NO	3
chr1	91	NO	NO	NO	NO	NO	NO	NO	NO	YES	NO	NO	1
chr1	92	NO	NO	NO	YES	YES	NO	NO	YES	YES	YES	NO	5
chr1	93	NO	NO	NO	NO	NO	NO	NO	NO	NO	NO	NO	0
chr1	94	YES	NO	YES	NO	NO	NO	NO	NO	NO	YES	NO	3
chr1	95	NO	NO	NO	NO	NO	NO	NO	NO	NO	NO	NO	0
chr1	96	NO	NO	YES	YES	NO	NO	NO	NO	YES	YES	NO	4
chr1	97	YES	NO	YES	YES	YES	YES	YES	NO	YES	YES	NO	8
chr1	98	NO	NO	YES	NO	YES	NO	NO	YES	YES	YES	NO	5
chr1	99	YES	NO	NO	NO	NO	NO	NO	NO	YES	NO	NO	2
chr1	100	NO	NO	NO	NO	NO	NO	NO	NO	NO	NO	NO	0
chr1	101	YES	NO	YES	NO	YES	YES	NO	NO	YES	NO	NO	5
chr1	102	NO	NO	NO	NO	NO	NO	NO	NO	YES	NO	NO	1
chr1	103	NO	NO	YES	NO	NO	NO	NO	NO	YES	NO	NO	2
chr1	104	NO	NO	YES	NO	NO	NO	NO	NO	YES	NO	NO	2
chr1	105	NO	NO	YES	NO	NO	NO	NO	NO	YES	NO	NO	2
chr1	106	YES	NO	NO	NO	NO	NO	NO	NO	YES	NO	NO	2
chr1	107	YES	NO	NO	NO	NO	YES	NO	NO	NO	NO	NO	2
chr1	108	NO	NO	YES	NO	NO	NO	NO	NO	NO	NO	NO	1
chr1	109	NO	NO	YES	NO	YES	NO	NO	NO	NO	YES	NO	3
chr1	110	NO	NO	NO	NO	NO	NO	NO	NO	NO	NO	NO	0
chr1	111	NO	NO	NO	YES	NO	NO	NO	NO	YES	NO	NO	2
chr1	112	NO	NO	YES	NO	NO	NO	NO	NO	NO	YES	NO	2
chr1	113	YES	NO	NO	YES	NO	NO	NO	NO	YES	NO	NO	3
chr1	114	NO	NO	NO	NO	NO	NO	NO	NO	YES	NO	NO	1
chr1	115	NO	NO	NO	NO	YES	NO	NO	NO	YES	NO	NO	2
chr1	116	NO	NO	NO	NO	NO	NO	NO	NO	NO	NO	NO	0
chr1	117	NO	NO	NO	NO	NO	YES	NO	NO	YES	NO	NO	2
chr1	118	NO	NO	NO	YES	YES	NO	NO	NO	NO	NO	NO	2
chr1	119	NO	NO	NO	NO	NO	NO	NO	NO	YES	NO	NO	1
chr1	120	NO	NO	NO	NO	NO	NO	NO	NO	YES	YES	NO	2
chr1	121	NO	NO	NO	YES	YES	NO	YES	NO	YES	YES	NO	5
chr1	122	NO	NO	NO	NO	YES	YES	NO	NO	YES	NO	NO	3
chr1	123	NO	NO	YES	YES	YES	NO	YES	NO	YES	NO	NO	5
chr1	124	NO	NO	NO	NO	NO	NO	NO	NO	NO	YES	NO	1
chr1	125	NO	NO	NO	NO	YES	NO	NO	NO	NO	YES	NO	2
chr1	126	NO	NO	NO	YES	NO	YES	NO	NO	NO	NO	NO	2
chr1	127	NO	NO	YES	NO	NO	NO	YES	NO	YES	YES	NO	4
chr1	128	NO	NO	NO	NO	YES	NO	YES	NO	NO	NO	NO	2
chr1	129	NO	NO	NO	NO	NO	NO	NO	NO	NO	NO	NO	0
chr1	130	NO	NO	NO	NO	YES	NO	YES	YES	YES	NO	NO	4
chr1	131	NO	NO	NO	YES	YES	NO	YES	NO	YES	YES	NO	5
chr1	132	NO	NO	NO	YES	NO	NO	NO	NO	YES	NO	NO	2
chr1	133	NO	NO	NO	YES	NO	NO	NO	NO	NO	NO	NO	1
chr1	134	NO	NO	NO	NO	NO	NO	NO	NO	YES	NO	NO	1
chr1	135	NO	NO	YES	NO	YES	NO	NO	YES	YES	YES	NO	5
chr1	136	NO	NO	NO	NO	YES	NO	NO	YES	YES	NO	NO	3
chr1	137	NO	NO	NO	YES	YES	NO	NO	NO	YES	NO	NO	3
chr1	138	NO	NO	YES	YES	YES	NO	NO	YES	NO	YES	NO	5
chr1	139	NO	NO	NO	YES	NO	NO	YES	NO	NO	NO	NO	2
chr1	140	NO	NO	NO	NO	NO	NO	NO	NO	NO	NO	NO	0
chr1	141	NO	NO	NO	NO	NO	NO	NO	NO	NO	NO	NO	0
chr1	142	NO	NO	NO	NO	YES	NO	NO	NO	NO	NO	NO	1
chr1	143	YES	NO	YES	YES	YES	NO	NO	YES	YES	YES	NO	7
chr1	144	NO	NO	NO	NO	NO	NO	NO	NO	YES	NO	NO	1
chr1	145	NO	NO	NO	NO	NO	NO	NO	NO	NO	NO	NO	0
chr1	146	NO	NO	NO	YES	NO	NO	YES	NO	NO	NO	NO	2
chr1	147	NO	NO	NO	NO	YES	NO	NO	NO	NO	NO	NO	1
chr1	148	NO	NO	YES	NO	YES	YES	YES	YES	YES	YES	NO	7
chr1	149	NO	NO	YES	YES	YES	NO	YES	NO	YES	NO	NO	5
chr1	150	NO	NO	YES	NO	NO	NO	YES	NO	NO	NO	NO	2
chr1	151	YES	NO	YES	NO	NO	NO	YES	YES	YES	NO	NO	5
chr1	152	NO	NO	YES	YES	NO	NO	YES	NO	YES	NO	NO	4
chr1	153	NO	NO	NO	YES	NO	NO	YES	NO	NO	NO	NO	2
chr1	154	NO	NO	NO	YES	NO	NO	YES	NO	NO	NO	NO	2
chr1	155	NO	NO	NO	NO	NO	NO	NO	NO	YES	NO	NO	1
chr1	156	NO	NO	YES	YES	NO	NO	NO	NO	YES	NO	NO	3
chr1	157	YES	NO	NO	YES	NO	NO	NO	NO	YES	NO	NO	3
chr1	158	NO	NO	YES	YES	NO	NO	NO	NO	YES	NO	NO	3
chr1	159	NO	NO	NO	NO	NO	NO	YES	NO	YES	NO	NO	2
chr1	160	NO	NO	NO	NO	NO	NO	NO	NO	NO	NO	NO	0
chr1	161	NO	NO	YES	NO	NO	NO	NO	NO	NO	NO	NO	1
chr1	162	NO	NO	NO	NO	NO	NO	NO	NO	NO	NO	NO	0
chr1	163	YES	NO	YES	YES	NO	NO	NO	NO	NO	NO	NO	3
chr1	164	NO	NO	NO	NO	NO	NO	NO	NO	NO	NO	NO	0
chr1	165	NO	NO	NO	NO	NO	NO	NO	NO	NO	NO	NO	0
chr1	166	NO	NO	NO	NO	NO	NO	NO	NO	NO	NO	NO	0
chr1	167	NO	NO	NO	NO	NO	NO	NO	NO	NO	NO	NO	0
chr1	168	NO	NO	NO	NO	NO	NO	NO	NO	NO	NO	NO	0
chr1	169	NO	NO	NO	NO	NO	NO	NO	NO	NO	NO	NO	0
chr1	170	NO	NO	NO	NO	NO	NO	NO	NO	YES	NO	NO	1
chr1	171	NO	NO	NO	NO	NO	NO	NO	NO	NO	NO	NO	0
chr1	172	NO	NO	NO	NO	NO	NO	NO	NO	NO	NO	NO	0
chr1	173	YES	NO	NO	NO	NO	NO	NO	NO	NO	NO	NO	1
chr1	174	NO	NO	NO	NO	NO	NO	YES	YES	YES	YES	NO	4
chr1	175	NO	NO	YES	NO	NO	YES	NO	NO	YES	NO	NO	3
chr1	176	NO	NO	NO	NO	NO	NO	NO	NO	NO	NO	NO	0
chr1	177	NO	NO	NO	NO	YES	NO	NO	NO	NO	NO	NO	1
chr1	178	NO	NO	NO	NO	NO	NO	NO	NO	NO	NO	NO	0
chr1	179	NO	NO	NO	YES	NO	YES	NO	NO	NO	NO	NO	2
chr1	180	NO	NO	YES	YES	YES	NO	NO	NO	NO	NO	NO	3
chr1	181	NO	NO	NO	YES	NO	NO	NO	NO	NO	YES	NO	2
chr1	182	NO	NO	NO	NO	NO	NO	NO	NO	NO	NO	NO	0
chr1	183	NO	NO	NO	NO	NO	NO	NO	NO	NO	NO	NO	0
chr1	184	NO	NO	NO	NO	NO	NO	NO	NO	NO	NO	NO	0
chr1	185	NO	NO	NO	YES	YES	NO	YES	YES	NO	NO	NO	4
chr1	186	YES	NO	NO	NO	YES	YES	YES	YES	YES	YES	NO	7
chr1	187	NO	NO	NO	YES	YES	NO	NO	NO	NO	NO	NO	2
chr1	188	YES	NO	YES	YES	YES	NO	NO	NO	NO	NO	NO	4
chr1	189	NO	NO	YES	NO	YES	NO	NO	YES	NO	NO	NO	3
chr1	190	NO	NO	NO	YES	YES	YES	NO	YES	YES	NO	NO	5
chr1	191	NO	NO	NO	NO	YES	YES	NO	YES	NO	NO	NO	3
chr1	192	NO	NO	NO	NO	YES	YES	YES	NO	NO	NO	NO	3
chr1	193	YES	NO	YES	NO	YES	NO	YES	YES	NO	NO	NO	5
chr1	194	NO	NO	NO	YES	YES	NO	NO	NO	NO	NO	NO	2
chr1	195	NO	NO	NO	NO	NO	NO	NO	NO	NO	NO	NO	0
chr1	196	NO	NO	NO	NO	YES	YES	NO	NO	NO	NO	NO	2
chr1	197	NO	NO	NO	NO	NO	NO	NO	NO	YES	NO	NO	1
chr1	198	NO	NO	NO	NO	NO	YES	NO	NO	NO	NO	NO	1
chr1	199	NO	NO	NO	NO	NO	NO	NO	NO	NO	NO	NO	0
chr1	200	NO	NO	NO	NO	NO	NO	NO	NO	YES	NO	NO	1
chr1	201	NO	NO	NO	YES	NO	NO	NO	NO	NO	NO	NO	1
chr1	202	NO	NO	NO	NO	NO	NO	NO	NO	YES	NO	NO	1
chr1	203	NO	NO	NO	YES	NO	NO	NO	NO	YES	NO	NO	2
chr1	204	NO	NO	NO	NO	NO	NO	NO	NO	NO	NO	NO	0
chr1	205	NO	NO	NO	NO	NO	NO	NO	NO	NO	NO	NO	0
chr1	206	NO	NO	YES	YES	NO	NO	NO	NO	NO	NO	NO	2
chr1	207	NO	NO	NO	NO	NO	NO	NO	NO	NO	NO	NO	0
chr1	208	NO	NO	NO	NO	NO	NO	YES	NO	YES	NO	NO	2
chr1	209	NO	NO	NO	NO	NO	NO	NO	NO	NO	NO	NO	0
chr1	210	NO	NO	NO	NO	YES	NO	YES	NO	NO	NO	NO	2
chr1	211	NO	NO	NO	NO	YES	NO	NO	NO	NO	NO	NO	1
chr1	212	NO	NO	NO	YES	NO	NO	NO	NO	NO	YES	NO	2
chr1	213	NO	NO	YES	NO	NO	YES	NO	NO	NO	YES	NO	3
chr1	214	NO	NO	NO	NO	NO	NO	NO	NO	YES	NO	NO	1
chr1	215	NO	NO	NO	NO	NO	NO	NO	NO	NO	NO	NO	0
chr1	216	YES	NO	NO	NO	YES	YES	YES	NO	YES	NO	NO	5
chr1	217	NO	NO	NO	YES	NO	NO	NO	NO	YES	NO	NO	2
chr1	218	NO	NO	YES	NO	YES	YES	NO	YES	NO	NO	NO	4
chr1	219	NO	NO	YES	NO	NO	NO	YES	NO	YES	YES	NO	4
chr1	220	NO	NO	YES	YES	NO	YES	NO	NO	YES	NO	NO	4
chr1	221	YES	NO	NO	NO	YES	NO	NO	NO	YES	NO	NO	3
chr1	222	YES	NO	NO	YES	NO	YES	NO	NO	YES	NO	NO	4
chr1	223	NO	NO	NO	NO	YES	NO	NO	NO	YES	NO	NO	2
chr1	224	NO	NO	NO	NO	NO	NO	NO	NO	NO	NO	NO	0
chr1	225	NO	NO	NO	NO	YES	NO	YES	NO	NO	NO	NO	2
chr1	226	YES	NO	NO	YES	NO	YES	NO	NO	YES	YES	NO	5
chr1	227	NO	NO	YES	NO	NO	NO	NO	NO	YES	NO	NO	2
chr1	228	NO	NO	NO	NO	NO	NO	NO	NO	YES	NO	NO	1
chr1	229	NO	NO	YES	YES	NO	NO	YES	NO	NO	NO	NO	3
chr1	230	NO	NO	NO	NO	NO	NO	NO	NO	YES	NO	NO	1
chr1	231	NO	NO	YES	NO	YES	NO	YES	NO	NO	YES	NO	4
chr1	232	NO	NO	NO	YES	YES	NO	NO	YES	YES	NO	NO	4
chr1	233	NO	NO	NO	NO	YES	NO	NO	NO	YES	NO	NO	2
chr1	234	NO	NO	YES	NO	YES	NO	NO	NO	YES	NO	NO	3
chr1	235	NO	NO	NO	NO	NO	NO	NO	NO	NO	NO	NO	0
chr1	236	NO	NO	NO	NO	NO	NO	NO	NO	NO	YES	NO	1
chr1	237	NO	NO	NO	NO	YES	YES	NO	YES	NO	NO	NO	3
chr1	238	NO	NO	NO	YES	YES	NO	NO	YES	YES	NO	NO	4
chr1	239	NO	NO	YES	NO	NO	YES	NO	NO	YES	NO	NO	3
chr1	240	YES	NO	NO	NO	NO	NO	NO	NO	NO	NO	NO	1
chr1	241	NO	NO	NO	NO	NO	NO	NO	NO	YES	NO	NO	1
chr1	242	YES	NO	NO	NO	NO	NO	NO	NO	NO	NO	NO	1
chr1	243	NO	NO	NO	NO	NO	NO	NO	NO	YES	NO	NO	1
chr1	244	NO	NO	NO	NO	NO	NO	NO	NO	NO	NO	NO	0
chr1	245	NO	NO	NO	NO	NO	NO	NO	NO	NO	NO	NO	0
chr1	246	YES	NO	YES	NO	NO	NO	NO	NO	YES	NO	NO	3
chr1	247	YES	NO	NO	NO	YES	YES	NO	NO	YES	NO	NO	4
chr1	248	YES	NO	NO	NO	NO	NO	NO	NO	YES	NO	NO	2
chr1	249	NO	NO	NO	NO	YES	NO	NO	NO	NO	NO	NO	1
chr1	250	NO	NO	NO	YES	NO	NO	NO	NO	NO	YES	NO	2
chr1	251	NO	NO	YES	NO	NO	NO	NO	NO	NO	NO	NO	1
chr1	252	NO	NO	NO	YES	YES	YES	NO	NO	NO	YES	NO	4
chr1	253	NO	NO	NO	YES	NO	NO	NO	NO	NO	NO	NO	1
chr1	254	NO	NO	NO	NO	YES	NO	NO	NO	YES	NO	NO	2
chr1	255	NO	NO	NO	NO	YES	NO	NO	NO	NO	NO	NO	1
chr1	256	NO	NO	NO	NO	YES	NO	NO	NO	NO	NO	NO	1
chr1	257	NO	NO	YES	NO	YES	YES	NO	NO	YES	YES	NO	5
chr1	258	YES	NO	NO	NO	NO	YES	NO	NO	NO	NO	NO	2
chr1	259	NO	NO	NO	NO	NO	NO	NO	NO	NO	NO	NO	0
chr1	260	NO	NO	NO	NO	NO	YES	NO	NO	NO	NO	NO	1
chr1	261	NO	NO	NO	NO	NO	NO	NO	NO	YES	NO	NO	1
chr1	262	NO	NO	NO	NO	NO	NO	NO	NO	YES	NO	NO	1
chr1	263	NO	NO	NO	NO	NO	NO	NO	NO	NO	YES	NO	1
chr1	264	NO	NO	NO	NO	NO	NO	NO	NO	NO	NO	NO	0
chr1	265	NO	NO	NO	NO	YES	NO	NO	NO	NO	NO	NO	1
chr1	266	NO	NO	NO	NO	NO	NO	NO	NO	NO	NO	NO	0
chr1	267	YES	NO	NO	YES	NO	NO	NO	NO	NO	YES	NO	3
chr1	268	NO	NO	NO	NO	YES	NO	YES	NO	YES	NO	NO	3
chr1	269	NO	NO	YES	NO	NO	YES	NO	NO	NO	NO	NO	2
chr1	270	NO	NO	NO	NO	NO	NO	NO	NO	YES	NO	NO	1
chr1	271	NO	NO	NO	NO	NO	NO	NO	NO	NO	NO	NO	0
chr1	272	YES	NO	NO	NO	NO	NO	NO	NO	YES	NO	NO	2
chr1	273	NO	NO	YES	NO	NO	NO	NO	NO	NO	NO	NO	1
chr1	274	NO	NO	YES	NO	NO	NO	NO	NO	NO	NO	NO	1
chr1	275	NO	NO	NO	NO	NO	NO	NO	NO	NO	NO	NO	0
chr1	276	NO	NO	NO	NO	NO	NO	NO	NO	YES	NO	NO	1
chr1	277	NO	NO	YES	NO	NO	NO	NO	NO	NO	NO	NO	1
chr1	278	NO	NO	YES	NO	NO	NO	NO	NO	NO	NO	NO	1
chr1	279	NO	NO	NO	NO	NO	NO	NO	NO	NO	NO	NO	0
chr1	280	NO	NO	YES	NO	NO	NO	NO	NO	NO	NO	NO	1
chr1	281	NO	NO	NO	NO	NO	NO	NO	NO	NO	NO	NO	0
chr1	282	NO	NO	NO	NO	NO	NO	NO	NO	YES	NO	NO	1
chr1	283	NO	NO	NO	NO	NO	NO	NO	NO	NO	NO	NO	0
chr1	284	NO	NO	NO	YES	YES	YES	NO	NO	YES	NO	NO	4
chr1	285	NO	NO	NO	YES	NO	NO	NO	NO	NO	NO	NO	1
chr1	286	NO	NO	NO	NO	NO	NO	NO	NO	NO	NO	NO	0
chr1	287	NO	NO	NO	NO	NO	NO	YES	NO	YES	YES	NO	3
chr1	288	YES	NO	YES	NO	YES	YES	NO	NO	YES	NO	NO	5
chr1	289	YES	NO	YES	YES	YES	YES	NO	YES	YES	NO	NO	7
chr1	290	NO	NO	NO	NO	YES	NO	NO	NO	NO	NO	NO	1
chr1	291	YES	NO	NO	NO	NO	NO	NO	NO	YES	NO	NO	2
chr1	292	NO	NO	NO	NO	NO	NO	NO	NO	YES	NO	NO	1
chr1	293	NO	NO	NO	NO	NO	NO	NO	NO	YES	YES	NO	2
chr1	294	NO	NO	NO	NO	NO	NO	NO	NO	YES	NO	NO	1
chr1	295	NO	NO	YES	NO	YES	NO	NO	NO	YES	NO	NO	3
chr1	296	NO	NO	NO	NO	NO	NO	NO	NO	NO	NO	NO	0
chr1	297	NO	NO	NO	NO	NO	NO	NO	NO	YES	NO	NO	1
chr1	298	NO	NO	NO	NO	YES	NO	NO	YES	YES	YES	NO	4
chr1	299	NO	NO	NO	NO	NO	NO	NO	NO	NO	NO	NO	0
chr1	300	NO	NO	YES	NO	YES	NO	NO	NO	YES	NO	NO	3
chr1	301	NO	NO	NO	NO	NO	YES	NO	NO	YES	NO	NO	2
chr1	302	NO	NO	NO	NO	NO	YES	NO	NO	NO	NO	NO	1
chr1	303	NO	NO	NO	NO	NO	NO	NO	NO	NO	NO	NO	0
chr1	304	NO	NO	NO	NO	NO	NO	NO	NO	NO	NO	NO	0
chr1	305	NO	NO	NO	NO	YES	NO	NO	YES	YES	NO	NO	3
chr1	306	YES	NO	NO	NO	NO	NO	NO	NO	YES	NO	NO	2
chr1	307	NO	NO	YES	NO	YES	YES	YES	YES	YES	NO	NO	6
chr1	308	NO	NO	NO	NO	NO	NO	NO	NO	NO	NO	NO	0
chr1	309	NO	NO	YES	NO	YES	YES	NO	YES	YES	YES	NO	6
chr1	310	NO	NO	NO	NO	NO	NO	NO	NO	NO	NO	NO	0
chr1	311	NO	NO	YES	NO	YES	YES	NO	YES	YES	NO	NO	5
chr1	312	YES	NO	NO	NO	NO	NO	NO	NO	YES	NO	NO	2
chr1	313	NO	NO	NO	YES	NO	NO	NO	NO	NO	NO	NO	1
chr1	314	NO	NO	NO	NO	NO	NO	NO	NO	YES	NO	NO	1
chr1	315	NO	NO	NO	NO	NO	NO	NO	NO	NO	NO	NO	0
chr1	316	NO	NO	NO	NO	NO	NO	NO	NO	YES	NO	NO	1
chr1	317	YES	NO	YES	NO	NO	NO	NO	NO	YES	NO	NO	3
chr1	318	NO	NO	NO	NO	NO	NO	NO	NO	NO	NO	NO	0
chr1	319	NO	NO	YES	NO	YES	NO	NO	NO	YES	NO	NO	3
chr1	320	NO	NO	NO	NO	YES	NO	NO	YES	YES	NO	NO	3
chr1	321	NO	NO	YES	NO	YES	NO	NO	YES	YES	NO	NO	4
chr1	322	NO	NO	NO	NO	YES	NO	NO	YES	NO	NO	NO	2
chr1	323	NO	NO	YES	NO	YES	YES	NO	YES	YES	NO	NO	5
chr1	324	NO	NO	NO	NO	YES	NO	NO	YES	YES	YES	NO	4
chr1	325	NO	NO	YES	NO	YES	NO	NO	YES	YES	NO	NO	4
chr1	326	YES	NO	YES	NO	YES	YES	NO	YES	YES	YES	NO	7
chr1	327	NO	NO	YES	NO	YES	NO	NO	YES	YES	YES	NO	5
chr1	328	NO	NO	YES	YES	YES	YES	NO	YES	YES	YES	NO	7
chr1	329	YES	NO	YES	NO	NO	YES	NO	NO	YES	YES	NO	5
chr1	330	NO	NO	NO	NO	NO	NO	NO	NO	YES	YES	NO	2
chr1	331	NO	NO	YES	NO	NO	NO	NO	NO	YES	NO	NO	2
chr1	332	YES	NO	YES	NO	YES	YES	NO	YES	YES	NO	NO	6
chr1	333	NO	NO	YES	NO	YES	NO	NO	NO	YES	NO	NO	3
chr1	334	NO	NO	NO	YES	NO	NO	NO	NO	YES	NO	NO	2
chr1	335	YES	NO	YES	NO	NO	YES	NO	NO	YES	YES	NO	5
chr1	336	NO	NO	NO	NO	YES	NO	NO	NO	YES	NO	NO	2
chr1	337	YES	NO	NO	NO	YES	YES	NO	YES	YES	NO	NO	5
chr1	338	NO	NO	NO	NO	YES	NO	NO	YES	NO	NO	NO	2
chr1	339	NO	NO	YES	NO	NO	NO	NO	NO	NO	NO	NO	1
chr1	340	NO	NO	YES	NO	YES	YES	YES	YES	NO	NO	NO	5
chr1	341	NO	NO	YES	NO	NO	NO	YES	NO	NO	NO	NO	2
chr1	342	NO	NO	YES	NO	NO	NO	NO	NO	YES	NO	NO	2
chr1	343	NO	NO	YES	YES	NO	NO	NO	NO	YES	YES	NO	4
chr1	344	YES	NO	YES	YES	NO	NO	NO	NO	NO	YES	NO	4
chr1	345	NO	NO	NO	YES	NO	NO	NO	NO	NO	NO	NO	1
chr1	346	YES	NO	NO	YES	NO	NO	NO	NO	NO	NO	NO	2
chr1	347	NO	NO	NO	NO	NO	NO	NO	NO	YES	NO	NO	1
chr1	348	NO	NO	NO	NO	NO	NO	NO	NO	YES	NO	NO	1
chr1	349	NO	NO	NO	NO	NO	NO	NO	NO	NO	NO	NO	0
chr1	350	NO	NO	NO	NO	NO	NO	NO	NO	YES	NO	NO	1
chr1	351	NO	NO	NO	NO	NO	NO	NO	NO	YES	NO	NO	1
chr1	352	NO	NO	NO	NO	NO	NO	NO	NO	YES	NO	NO	1
chr1	353	NO	NO	YES	NO	NO	YES	NO	NO	YES	NO	NO	3
chr1	354	NO	NO	YES	NO	NO	NO	NO	NO	YES	NO	NO	2
chr1	355	NO	NO	NO	NO	YES	NO	NO	NO	YES	NO	NO	2
chr1	356	NO	NO	NO	NO	NO	NO	NO	NO	NO	NO	NO	0
chr1	357	NO	NO	NO	NO	NO	NO	NO	NO	NO	NO	NO	0
chr1	358	NO	NO	NO	YES	NO	NO	NO	NO	YES	NO	NO	2
chr1	359	NO	NO	NO	NO	NO	NO	NO	NO	NO	NO	NO	0
chr1	360	YES	NO	NO	NO	NO	NO	NO	NO	YES	NO	NO	2
chr1	361	NO	NO	NO	NO	NO	NO	NO	NO	NO	NO	NO	0
chr1	362	NO	NO	NO	NO	NO	NO	NO	NO	YES	NO	NO	1
chr1	363	NO	NO	NO	NO	NO	NO	NO	NO	YES	NO	NO	1
chr1	364	NO	NO	NO	NO	NO	NO	YES	NO	YES	YES	NO	3
chr1	365	NO	NO	NO	NO	YES	NO	NO	NO	YES	NO	NO	2
chr1	366	NO	NO	NO	YES	NO	NO	NO	NO	NO	NO	NO	1
chr1	367	NO	NO	NO	NO	YES	NO	NO	NO	YES	NO	NO	2
chr1	368	NO	NO	NO	NO	NO	NO	NO	NO	YES	NO	NO	1
chr1	369	NO	NO	YES	NO	NO	NO	NO	NO	YES	NO	NO	2
chr1	370	NO	NO	YES	NO	NO	NO	NO	NO	YES	NO	NO	2
chr1	371	NO	NO	NO	NO	YES	NO	NO	NO	YES	NO	NO	2
chr1	372	NO	NO	NO	NO	YES	NO	NO	NO	YES	NO	NO	2
chr1	373	NO	NO	NO	NO	NO	NO	NO	NO	YES	NO	NO	1
chr1	374	NO	NO	NO	NO	NO	NO	NO	NO	NO	NO	NO	0
chr1	375	NO	NO	NO	NO	NO	NO	NO	NO	YES	NO	NO	1
chr1	376	NO	NO	NO	NO	NO	NO	NO	NO	YES	NO	NO	1
chr1	377	NO	NO	NO	NO	NO	NO	NO	NO	NO	NO	NO	0
chr1	378	NO	NO	YES	NO	NO	YES	NO	NO	YES	NO	NO	3
chr1	379	NO	NO	NO	NO	NO	YES	NO	NO	NO	YES	NO	2
chr1	380	NO	NO	NO	NO	NO	NO	NO	NO	YES	NO	NO	1
chr1	381	NO	NO	NO	NO	YES	NO	NO	NO	YES	YES	NO	3
chr1	382	NO	NO	NO	NO	NO	NO	NO	NO	YES	NO	NO	1
chr1	383	NO	NO	NO	NO	NO	NO	NO	NO	NO	NO	NO	0
chr1	384	NO	NO	YES	NO	NO	NO	NO	NO	NO	NO	NO	1
chr1	385	NO	NO	NO	NO	NO	NO	NO	NO	YES	NO	NO	1
chr1	386	NO	NO	YES	NO	NO	NO	YES	NO	YES	NO	NO	3
chr1	387	NO	NO	NO	NO	NO	NO	NO	NO	YES	NO	NO	1
chr1	388	NO	NO	NO	NO	NO	NO	NO	NO	YES	NO	NO	1
chr1	389	NO	NO	NO	NO	NO	NO	NO	NO	NO	NO	NO	0
chr1	390	NO	NO	NO	NO	NO	NO	NO	NO	NO	NO	NO	0
chr1	391	YES	NO	NO	NO	NO	NO	NO	YES	NO	NO	NO	2
chr1	392	NO	NO	YES	YES	YES	YES	NO	YES	YES	NO	NO	6
chr1	393	NO	NO	YES	NO	NO	NO	NO	NO	NO	NO	NO	1
chr1	394	NO	NO	YES	YES	NO	NO	NO	NO	YES	NO	NO	3
chr1	395	NO	NO	NO	NO	NO	NO	NO	NO	NO	NO	NO	0
chr1	396	NO	NO	NO	NO	YES	NO	NO	YES	YES	YES	NO	4
chr1	397	NO	NO	NO	NO	YES	NO	NO	NO	NO	NO	NO	1
chr1	398	NO	NO	NO	NO	NO	YES	NO	NO	YES	NO	NO	2
chr1	399	NO	NO	YES	YES	YES	NO	NO	NO	YES	YES	NO	5
chr1	400	NO	NO	NO	NO	YES	NO	NO	YES	YES	NO	NO	3
chr1	401	NO	NO	YES	NO	YES	YES	YES	NO	YES	NO	NO	5
chr1	402	NO	NO	NO	NO	NO	NO	NO	NO	NO	NO	NO	0
chr1	403	NO	NO	NO	NO	NO	NO	NO	NO	YES	NO	NO	1
chr1	404	NO	NO	YES	YES	YES	YES	YES	NO	YES	YES	NO	7
chr1	405	NO	NO	YES	NO	NO	NO	NO	NO	YES	NO	NO	2
chr1	406	NO	NO	YES	NO	NO	NO	YES	NO	YES	NO	NO	3
chr1	407	NO	NO	YES	NO	YES	YES	YES	NO	YES	NO	NO	5
chr1	408	NO	NO	NO	NO	YES	NO	NO	NO	YES	YES	NO	3
chr1	409	YES	NO	YES	NO	NO	NO	NO	NO	YES	NO	NO	3
chr1	410	YES	NO	YES	YES	YES	NO	NO	NO	YES	YES	NO	6
chr1	411	YES	NO	NO	NO	NO	NO	YES	NO	YES	YES	NO	4
chr1	412	NO	NO	YES	YES	YES	NO	YES	YES	YES	NO	NO	6
chr1	413	NO	NO	NO	NO	NO	YES	YES	NO	YES	NO	NO	3
chr1	414	YES	NO	NO	YES	YES	YES	YES	YES	YES	NO	NO	7
chr1	415	NO	NO	NO	NO	NO	YES	NO	NO	NO	NO	NO	1
chr1	416	NO	NO	NO	NO	NO	NO	NO	NO	NO	NO	NO	0
chr1	417	NO	NO	NO	NO	NO	NO	NO	NO	NO	NO	NO	0
chr1	418	NO	NO	NO	NO	NO	NO	NO	NO	YES	NO	NO	1
chr1	419	NO	NO	NO	NO	NO	NO	NO	NO	NO	NO	NO	0
chr1	420	NO	NO	NO	NO	NO	NO	NO	NO	NO	NO	NO	0
chr1	421	NO	NO	NO	NO	NO	NO	NO	NO	NO	NO	NO	0
chr1	422	NO	NO	NO	NO	NO	NO	YES	NO	YES	NO	NO	2
chr1	423	NO	NO	NO	NO	NO	NO	NO	NO	NO	NO	NO	0
chr1	424	NO	NO	NO	NO	NO	NO	NO	NO	NO	NO	NO	0
chr1	425	NO	NO	NO	NO	NO	NO	NO	NO	YES	NO	NO	1
chr1	426	NO	NO	YES	NO	YES	NO	NO	NO	YES	NO	NO	3
chr1	427	NO	NO	YES	NO	YES	NO	NO	NO	YES	NO	NO	3
chr1	428	NO	NO	NO	NO	NO	NO	NO	NO	YES	NO	NO	1
chr1	429	NO	NO	YES	NO	YES	YES	YES	NO	YES	YES	NO	6
chr1	430	NO	NO	YES	NO	NO	NO	YES	NO	YES	NO	NO	3
chr1	431	NO	NO	YES	NO	NO	NO	NO	NO	YES	YES	NO	3
chr1	432	NO	NO	YES	NO	NO	NO	NO	NO	YES	NO	NO	2
chr1	433	YES	NO	YES	NO	NO	NO	NO	NO	YES	NO	NO	3
chr1	434	NO	NO	NO	NO	NO	NO	NO	NO	NO	NO	NO	0
chr1	435	NO	NO	NO	NO	NO	NO	NO	NO	NO	NO	NO	0
chr1	436	YES	NO	YES	YES	YES	NO	NO	NO	YES	NO	NO	5
chr1	437	NO	NO	NO	NO	NO	NO	NO	NO	NO	NO	NO	0
chr1	438	NO	NO	NO	NO	NO	NO	NO	NO	NO	NO	NO	0
chr1	439	NO	NO	YES	NO	NO	NO	NO	NO	YES	NO	NO	2
chr1	440	NO	NO	YES	NO	YES	NO	YES	NO	YES	NO	NO	4
chr1	441	NO	NO	YES	YES	YES	YES	YES	YES	NO	YES	NO	7
chr1	442	NO	NO	NO	NO	NO	NO	NO	NO	NO	NO	NO	0
chr1	443	NO	NO	NO	YES	YES	NO	NO	NO	YES	NO	NO	3
chr1	444	NO	NO	NO	NO	NO	NO	NO	NO	NO	NO	NO	0
chr1	445	NO	NO	NO	NO	YES	YES	NO	NO	YES	NO	NO	3
chr1	446	NO	NO	NO	NO	NO	NO	NO	NO	NO	NO	NO	0
chr1	447	NO	NO	YES	NO	NO	NO	NO	NO	YES	NO	NO	2
chr1	448	YES	NO	NO	YES	YES	YES	NO	YES	YES	NO	NO	6
chr1	449	NO	NO	NO	NO	NO	YES	NO	NO	NO	NO	NO	1
chr1	450	NO	NO	NO	NO	NO	NO	YES	NO	NO	NO	NO	1
chr1	451	NO	NO	NO	NO	NO	NO	NO	NO	NO	NO	NO	0
chr1	452	NO	NO	YES	NO	YES	NO	YES	NO	NO	NO	NO	3
chr1	453	NO	NO	NO	NO	NO	NO	NO	NO	NO	NO	NO	0
chr1	454	YES	NO	YES	YES	YES	YES	YES	NO	YES	YES	NO	8
chr1	455	NO	NO	YES	YES	YES	YES	NO	NO	YES	YES	NO	6
chr1	456	YES	NO	YES	NO	NO	NO	NO	NO	NO	NO	NO	2
chr1	457	YES	NO	NO	NO	NO	YES	NO	NO	YES	NO	NO	3
chr1	458	NO	NO	NO	NO	NO	NO	NO	NO	NO	NO	NO	0
chr1	459	NO	NO	NO	YES	YES	NO	NO	NO	YES	YES	NO	4
chr1	460	NO	NO	YES	NO	YES	NO	YES	YES	NO	YES	NO	5
chr1	461	NO	NO	YES	NO	YES	NO	YES	YES	YES	NO	NO	5
chr1	462	NO	NO	NO	NO	YES	NO	YES	NO	YES	NO	NO	3
chr1	463	NO	NO	YES	NO	YES	NO	NO	NO	NO	YES	NO	3
chr1	464	NO	NO	NO	NO	NO	NO	NO	NO	NO	NO	NO	0
chr1	465	NO	NO	NO	NO	YES	YES	NO	YES	NO	NO	NO	3
chr1	466	NO	NO	NO	YES	YES	YES	NO	YES	NO	NO	NO	4
chr1	467	NO	NO	YES	NO	NO	NO	NO	NO	YES	YES	NO	3
chr1	468	NO	NO	YES	NO	NO	NO	NO	NO	NO	NO	NO	1
chr1	469	NO	NO	NO	NO	NO	NO	NO	NO	NO	YES	NO	1
chr1	470	NO	NO	NO	YES	NO	NO	NO	NO	NO	NO	NO	1
chr1	471	NO	NO	NO	NO	NO	NO	NO	NO	YES	NO	NO	1
chr1	472	NO	NO	NO	NO	NO	NO	NO	NO	NO	NO	NO	0
chr1	473	NO	NO	NO	NO	NO	NO	NO	NO	NO	NO	NO	0
chr1	474	YES	NO	YES	NO	YES	NO	NO	NO	YES	YES	NO	5
chr1	475	NO	NO	YES	YES	NO	NO	NO	NO	YES	NO	NO	3
chr1	476	NO	NO	NO	YES	NO	NO	NO	NO	NO	NO	NO	1
chr1	477	NO	NO	NO	YES	NO	NO	NO	NO	YES	NO	NO	2
chr1	478	NO	NO	NO	YES	NO	NO	NO	NO	YES	NO	NO	2
chr1	479	NO	NO	NO	NO	YES	NO	NO	NO	NO	NO	NO	1
chr1	480	NO	NO	NO	YES	YES	YES	NO	YES	NO	YES	NO	5
chr1	481	NO	NO	YES	YES	YES	YES	NO	NO	YES	NO	NO	5
chr1	482	NO	NO	NO	NO	NO	NO	NO	NO	NO	NO	NO	0
chr1	483	NO	NO	NO	NO	NO	NO	NO	NO	NO	NO	NO	0
chr1	484	NO	NO	NO	NO	NO	NO	NO	NO	NO	NO	NO	0
chr1	485	NO	NO	NO	NO	NO	NO	NO	NO	NO	NO	NO	0
chr1	486	NO	NO	NO	NO	NO	NO	NO	NO	YES	NO	NO	1
chr1	487	NO	NO	YES	NO	NO	NO	NO	NO	YES	YES	NO	3
chr1	488	NO	NO	NO	NO	NO	NO	NO	NO	NO	NO	NO	0
chr1	489	NO	NO	NO	NO	NO	YES	NO	NO	NO	NO	NO	1
chr1	490	NO	NO	NO	NO	NO	NO	NO	NO	NO	NO	NO	0
chr1	491	NO	NO	NO	NO	NO	NO	NO	NO	NO	NO	NO	0
chr1	492	NO	NO	NO	NO	NO	NO	NO	NO	NO	NO	NO	0
chr1	493	NO	NO	NO	NO	YES	NO	NO	NO	NO	NO	NO	1
chr1	494	YES	NO	NO	NO	NO	NO	NO	NO	NO	NO	NO	1
chr1	495	NO	NO	NO	NO	NO	NO	NO	NO	NO	NO	NO	0
chr1	496	NO	NO	NO	NO	NO	NO	NO	NO	NO	NO	NO	0
chr1	497	NO	NO	YES	NO	NO	NO	NO	NO	YES	NO	NO	2
chr1	498	NO	NO	NO	YES	NO	NO	NO	NO	NO	NO	NO	1
chr1	499	NO	NO	NO	NO	NO	NO	NO	NO	NO	NO	NO	0
chr1	500	NO	NO	NO	NO	NO	NO	NO	NO	NO	NO	NO	0
chr1	501	YES	NO	NO	YES	NO	NO	NO	NO	NO	NO	NO	2
chr1	502	YES	NO	NO	YES	NO	YES	NO	NO	NO	NO	NO	3
chr1	503	NO	NO	NO	YES	NO	NO	YES	NO	NO	NO	NO	2
chr1	504	NO	NO	YES	YES	YES	NO	NO	YES	NO	NO	NO	4
chr1	505	NO	NO	NO	NO	NO	NO	NO	NO	NO	NO	NO	0
chr1	506	NO	NO	NO	NO	NO	NO	NO	NO	NO	NO	NO	0
chr1	507	NO	NO	NO	NO	NO	YES	NO	NO	YES	NO	NO	2
chr1	508	NO	NO	NO	NO	NO	NO	NO	NO	YES	NO	NO	1
chr1	509	NO	NO	NO	NO	NO	NO	NO	NO	NO	NO	NO	0
chr1	510	NO	NO	NO	NO	NO	NO	NO	NO	NO	NO	NO	0
chr1	511	YES	NO	NO	NO	NO	NO	NO	YES	YES	NO	NO	3
chr1	512	NO	NO	NO	YES	NO	NO	YES	NO	YES	NO	NO	3
chr1	513	NO	NO	YES	NO	NO	YES	YES	NO	NO	YES	NO	4
chr1	514	NO	NO	NO	NO	NO	NO	NO	NO	NO	NO	NO	0
chr1	515	NO	NO	NO	NO	NO	NO	NO	NO	NO	NO	NO	0
chr1	516	NO	NO	NO	NO	NO	NO	NO	NO	NO	NO	NO	0
chr1	517	NO	NO	YES	NO	YES	NO	NO	YES	NO	YES	NO	4
chr1	518	NO	NO	YES	NO	NO	NO	NO	NO	NO	NO	NO	1
chr1	519	NO	NO	NO	NO	NO	NO	NO	NO	YES	NO	NO	1
chr1	520	YES	NO	YES	NO	NO	NO	NO	NO	YES	NO	NO	3
chr1	521	NO	NO	NO	NO	NO	NO	NO	NO	NO	NO	NO	0
chr1	522	NO	NO	NO	NO	NO	NO	NO	NO	YES	NO	NO	1
chr1	523	NO	NO	NO	NO	NO	NO	NO	NO	NO	NO	NO	0
chr1	524	YES	NO	NO	YES	NO	NO	NO	NO	YES	YES	NO	4
chr1	525	NO	NO	NO	NO	YES	NO	YES	NO	YES	NO	NO	3
chr1	526	NO	NO	NO	NO	NO	NO	NO	NO	NO	NO	NO	0
chr1	527	NO	NO	YES	NO	NO	NO	NO	NO	YES	NO	NO	2
chr1	528	NO	NO	YES	NO	NO	NO	NO	NO	YES	NO	NO	2
chr1	529	NO	NO	NO	NO	NO	NO	NO	NO	YES	NO	NO	1
chr1	530	NO	NO	NO	NO	NO	NO	NO	NO	NO	NO	NO	0
chr1	531	NO	NO	NO	NO	NO	NO	NO	NO	YES	NO	NO	1
chr1	532	NO	NO	NO	NO	NO	NO	YES	NO	NO	NO	NO	1
chr1	533	NO	NO	NO	NO	NO	NO	NO	NO	YES	NO	NO	1
chr1	534	NO	NO	NO	NO	NO	NO	NO	NO	YES	NO	NO	1
chr1	535	NO	NO	NO	NO	NO	NO	NO	NO	YES	NO	NO	1
chr1	536	NO	NO	NO	NO	NO	NO	NO	NO	NO	NO	NO	0
chr1	537	NO	NO	NO	NO	NO	NO	NO	NO	NO	NO	NO	0
chr1	538	NO	NO	NO	NO	NO	NO	NO	NO	YES	NO	NO	1
chr1	539	NO	NO	YES	NO	NO	NO	NO	NO	NO	NO	NO	1
chr1	540	NO	NO	NO	NO	NO	NO	NO	NO	NO	NO	NO	0
chr1	541	NO	NO	NO	NO	NO	NO	NO	NO	YES	NO	NO	1
chr1	542	NO	NO	NO	NO	NO	NO	NO	NO	NO	NO	NO	0
chr1	543	NO	NO	NO	NO	NO	NO	NO	NO	NO	NO	NO	0
chr1	544	NO	NO	YES	NO	NO	NO	NO	NO	YES	NO	NO	2
chr1	545	NO	NO	NO	NO	YES	NO	NO	YES	YES	NO	NO	3
chr1	546	NO	NO	NO	NO	NO	NO	NO	YES	YES	NO	NO	2
chr1	547	YES	NO	NO	NO	NO	NO	NO	NO	YES	NO	NO	2
chr1	548	NO	NO	NO	NO	NO	NO	NO	NO	YES	NO	NO	1
chr1	549	NO	NO	NO	NO	YES	NO	NO	YES	YES	YES	NO	4
chr1	550	NO	NO	NO	YES	YES	NO	NO	NO	NO	NO	NO	2
chr1	551	YES	NO	NO	NO	NO	NO	YES	NO	YES	NO	NO	3
chr1	552	NO	NO	NO	NO	NO	NO	YES	NO	YES	NO	NO	2
chr1	553	NO	NO	NO	NO	NO	NO	YES	NO	YES	NO	NO	2
chr1	554	NO	NO	NO	YES	NO	YES	NO	NO	YES	YES	NO	4
chr1	555	NO	NO	NO	NO	NO	YES	NO	NO	YES	NO	NO	2
chr1	556	NO	NO	NO	YES	NO	NO	NO	NO	NO	NO	NO	1
chr1	557	NO	NO	NO	YES	NO	NO	NO	NO	NO	YES	NO	2
chr1	558	NO	NO	YES	YES	YES	YES	NO	YES	YES	YES	NO	7
chr1	559	NO	NO	NO	YES	YES	NO	NO	YES	NO	NO	NO	3
chr1	560	NO	NO	NO	NO	YES	NO	NO	NO	NO	NO	NO	1
chr1	561	NO	NO	NO	NO	NO	NO	NO	NO	NO	NO	NO	0
chr1	562	YES	NO	YES	NO	NO	NO	YES	NO	NO	NO	NO	3
chr1	563	NO	NO	NO	NO	NO	NO	NO	NO	YES	NO	NO	1
chr1	564	NO	NO	YES	NO	YES	NO	NO	YES	NO	NO	NO	3
chr1	565	NO	NO	NO	NO	NO	NO	NO	NO	YES	NO	NO	1
chr1	566	NO	NO	YES	NO	NO	YES	NO	NO	NO	NO	NO	2
chr1	567	NO	NO	YES	NO	NO	NO	NO	NO	YES	NO	NO	2
chr1	568	NO	NO	YES	NO	YES	NO	NO	NO	YES	NO	NO	3
chr1	569	NO	NO	NO	NO	NO	YES	NO	NO	NO	NO	NO	1
chr1	570	YES	NO	YES	YES	NO	YES	NO	YES	YES	NO	NO	6
chr1	571	YES	NO	YES	NO	NO	YES	YES	NO	YES	NO	NO	5
chr1	572	YES	NO	YES	NO	NO	YES	NO	NO	YES	YES	NO	5
chr1	573	NO	NO	YES	NO	NO	NO	NO	NO	NO	NO	NO	1
chr1	574	YES	NO	YES	NO	NO	YES	YES	NO	YES	YES	NO	6
chr1	575	YES	NO	NO	NO	NO	NO	NO	YES	YES	YES	NO	4
chr1	576	YES	NO	YES	NO	YES	NO	NO	YES	YES	YES	NO	6
chr1	577	YES	NO	NO	NO	NO	NO	NO	YES	YES	NO	NO	3
chr1	578	YES	NO	YES	NO	NO	YES	NO	YES	YES	YES	NO	6
chr1	579	YES	NO	YES	NO	YES	YES	NO	YES	YES	YES	NO	7
chr1	580	YES	NO	YES	NO	NO	YES	NO	YES	YES	YES	NO	6
chr1	581	YES	NO	NO	NO	YES	YES	NO	YES	YES	YES	NO	6
chr1	582	YES	NO	NO	NO	YES	YES	NO	YES	YES	YES	NO	6
chr1	583	NO	NO	NO	NO	NO	NO	NO	NO	NO	NO	NO	0
chr1	584	YES	NO	YES	NO	NO	YES	NO	YES	YES	YES	NO	6
chr1	585	YES	NO	YES	NO	YES	YES	NO	YES	YES	YES	NO	7
chr1	586	YES	NO	NO	NO	YES	YES	NO	YES	YES	YES	NO	6
chr1	587	YES	NO	NO	NO	YES	NO	NO	NO	YES	YES	NO	4
chr1	588	NO	NO	NO	NO	NO	NO	YES	NO	YES	YES	NO	3
chr1	589	NO	NO	NO	NO	NO	NO	NO	NO	YES	NO	NO	1
chr1	590	NO	NO	NO	NO	NO	NO	NO	NO	YES	NO	NO	1
chr1	591	NO	NO	NO	YES	NO	NO	NO	NO	NO	NO	NO	1
chr1	592	YES	NO	YES	NO	NO	NO	NO	NO	YES	NO	NO	3
chr1	593	YES	NO	NO	NO	NO	NO	NO	NO	YES	NO	NO	2
chr1	594	NO	NO	NO	YES	NO	NO	NO	NO	YES	YES	NO	3
chr1	595	YES	NO	NO	NO	NO	NO	NO	NO	YES	NO	NO	2
chr1	596	YES	NO	NO	NO	NO	NO	NO	NO	YES	NO	NO	2
chr1	597	NO	NO	NO	NO	NO	YES	NO	NO	YES	NO	NO	2
chr1	598	NO	NO	NO	NO	NO	YES	NO	NO	YES	NO	NO	2
chr1	599	NO	NO	YES	YES	YES	YES	NO	NO	YES	NO	NO	5
chr1	600	NO	NO	NO	NO	YES	NO	NO	YES	YES	NO	NO	3
chr1	601	YES	NO	NO	NO	NO	NO	YES	NO	YES	NO	NO	3
chr1	602	NO	NO	NO	YES	YES	YES	NO	YES	YES	NO	NO	5
chr1	603	NO	NO	NO	NO	YES	NO	NO	NO	YES	YES	NO	3
chr1	604	NO	NO	NO	NO	NO	NO	NO	NO	YES	NO	NO	1
chr1	605	NO	NO	NO	YES	YES	NO	NO	NO	YES	NO	NO	3
chr1	606	NO	NO	NO	NO	NO	NO	NO	NO	NO	NO	NO	0
chr1	607	YES	NO	NO	NO	NO	NO	NO	NO	YES	NO	NO	2
chr1	608	NO	NO	NO	NO	NO	NO	NO	NO	YES	NO	NO	1
chr1	609	NO	NO	NO	NO	YES	NO	NO	NO	NO	NO	NO	1
chr1	610	NO	NO	NO	NO	NO	NO	NO	NO	YES	NO	NO	1
chr1	611	NO	NO	YES	NO	YES	NO	NO	NO	YES	NO	NO	3
chr1	612	NO	NO	YES	NO	NO	YES	NO	NO	NO	NO	NO	2
chr1	613	NO	NO	YES	NO	NO	NO	NO	NO	YES	YES	NO	3
chr1	614	NO	NO	YES	NO	YES	YES	NO	YES	YES	YES	NO	6
chr1	615	NO	NO	NO	NO	NO	NO	NO	NO	NO	YES	NO	1
chr1	616	NO	NO	NO	NO	NO	YES	NO	NO	NO	NO	NO	1
chr1	617	NO	NO	NO	NO	NO	NO	NO	NO	YES	NO	NO	1
chr1	618	NO	NO	NO	NO	YES	NO	NO	NO	YES	NO	NO	2
chr1	619	NO	NO	NO	NO	NO	NO	NO	NO	YES	NO	NO	1
chr1	620	NO	NO	NO	NO	NO	YES	YES	NO	YES	NO	NO	3
chr1	621	NO	NO	NO	NO	NO	NO	NO	NO	YES	NO	NO	1
chr1	622	YES	NO	NO	NO	NO	NO	NO	NO	YES	NO	NO	2
chr1	623	YES	NO	NO	NO	NO	NO	NO	NO	YES	NO	NO	2
chr1	624	NO	NO	NO	NO	NO	NO	NO	NO	NO	NO	NO	0
chr1	625	NO	NO	NO	NO	YES	YES	NO	YES	YES	NO	NO	4
chr1	626	YES	NO	NO	NO	NO	NO	NO	NO	NO	NO	NO	1
chr1	627	NO	NO	NO	NO	NO	NO	NO	NO	YES	YES	NO	2
chr1	628	NO	NO	NO	YES	NO	YES	NO	NO	YES	NO	NO	3
chr1	629	NO	NO	NO	NO	NO	NO	NO	NO	YES	NO	NO	1
chr1	630	NO	NO	NO	NO	YES	NO	NO	NO	NO	NO	NO	1
chr1	631	YES	NO	NO	NO	NO	NO	NO	NO	YES	NO	NO	2
chr1	632	NO	NO	NO	NO	YES	NO	NO	NO	YES	NO	NO	2
chr1	633	NO	NO	NO	NO	NO	NO	NO	NO	YES	NO	NO	1
chr1	634	NO	NO	NO	NO	NO	YES	NO	NO	YES	NO	NO	2
chr1	635	NO	NO	NO	NO	NO	NO	NO	NO	YES	NO	NO	1
chr1	636	NO	NO	NO	NO	NO	NO	NO	NO	YES	NO	NO	1
chr1	637	NO	NO	NO	NO	YES	NO	NO	YES	NO	NO	NO	2
chr1	638	NO	NO	NO	NO	NO	NO	NO	NO	NO	NO	NO	0
chr1	639	NO	NO	YES	NO	NO	NO	NO	NO	NO	NO	NO	1
chr1	640	NO	NO	NO	NO	NO	NO	NO	NO	NO	NO	NO	0
chr1	641	NO	NO	NO	NO	NO	NO	NO	NO	YES	YES	NO	2
chr1	642	NO	NO	NO	NO	YES	NO	NO	YES	YES	NO	NO	3
chr1	643	NO	NO	NO	NO	YES	NO	NO	NO	YES	NO	NO	2
chr1	644	NO	NO	NO	NO	NO	YES	NO	NO	YES	NO	NO	2
chr1	645	YES	NO	NO	NO	YES	NO	NO	YES	YES	NO	NO	4
chr1	646	NO	NO	NO	NO	NO	NO	NO	NO	NO	NO	NO	0
chr1	647	NO	NO	NO	NO	NO	NO	NO	NO	YES	YES	NO	2
chr1	648	NO	NO	NO	NO	NO	NO	NO	NO	YES	NO	NO	1
chr1	649	YES	NO	YES	NO	YES	NO	NO	YES	NO	YES	NO	5
chr1	650	NO	NO	NO	NO	NO	NO	NO	NO	NO	NO	NO	0
chr1	651	NO	NO	NO	NO	NO	NO	NO	NO	YES	NO	NO	1
chr1	652	NO	NO	NO	NO	NO	NO	NO	NO	NO	NO	NO	0
chr1	653	NO	NO	NO	NO	NO	YES	NO	NO	YES	NO	NO	2
chr1	654	YES	NO	YES	NO	NO	NO	NO	NO	YES	YES	NO	4
chr1	655	YES	NO	YES	NO	NO	YES	NO	NO	YES	NO	NO	4
chr1	656	YES	NO	NO	NO	NO	NO	NO	NO	YES	NO	NO	2
chr1	657	NO	NO	YES	NO	YES	NO	YES	YES	YES	NO	NO	5
chr1	658	NO	NO	YES	NO	NO	NO	NO	NO	YES	YES	NO	3
chr1	659	NO	NO	NO	NO	NO	NO	NO	NO	YES	NO	NO	1
chr1	660	YES	NO	NO	NO	NO	NO	NO	NO	YES	NO	NO	2
chr1	661	NO	NO	NO	NO	NO	NO	NO	NO	YES	NO	NO	1
chr1	662	NO	NO	NO	NO	YES	NO	NO	YES	YES	NO	NO	3
chr1	663	YES	NO	YES	NO	YES	YES	NO	YES	YES	NO	NO	6
chr1	664	NO	NO	NO	NO	NO	NO	NO	NO	NO	NO	NO	0
chr1	665	NO	NO	NO	NO	YES	NO	NO	YES	YES	NO	NO	3
chr1	666	NO	NO	NO	NO	NO	NO	NO	NO	YES	NO	NO	1
chr1	667	NO	NO	NO	NO	NO	NO	NO	NO	YES	NO	NO	1
chr1	668	NO	NO	NO	YES	NO	NO	NO	NO	YES	NO	NO	2
chr1	669	NO	NO	YES	NO	NO	YES	NO	NO	YES	NO	NO	3
chr1	670	NO	NO	NO	NO	NO	NO	NO	NO	NO	NO	NO	0
chr1	671	NO	NO	NO	NO	YES	NO	NO	NO	YES	NO	NO	2
chr1	672	NO	NO	YES	NO	NO	NO	NO	NO	NO	NO	NO	1
chr1	673	NO	NO	NO	NO	NO	NO	NO	NO	YES	NO	NO	1
chr1	674	NO	NO	NO	NO	NO	NO	NO	NO	NO	NO	NO	0
chr1	675	NO	NO	YES	NO	NO	NO	NO	NO	YES	YES	NO	3
chr1	676	YES	NO	YES	YES	YES	NO	NO	NO	YES	YES	NO	6
chr1	677	NO	NO	NO	NO	NO	NO	NO	NO	NO	YES	NO	1
chr1	678	NO	NO	NO	NO	YES	NO	NO	NO	YES	NO	NO	2
chr1	679	NO	NO	NO	NO	NO	NO	NO	NO	NO	YES	NO	1
chr1	680	NO	NO	NO	NO	NO	NO	NO	NO	YES	YES	NO	2
chr1	681	NO	NO	NO	NO	NO	NO	NO	NO	NO	NO	NO	0
chr1	682	NO	NO	NO	NO	NO	NO	NO	NO	NO	NO	NO	0
chr1	683	NO	NO	NO	NO	NO	YES	NO	NO	YES	NO	NO	2
chr1	684	NO	NO	YES	NO	NO	NO	NO	NO	YES	NO	NO	2
chr1	685	YES	NO	NO	NO	NO	YES	NO	NO	YES	NO	NO	3
chr1	686	NO	NO	NO	NO	NO	NO	YES	NO	YES	NO	NO	2
chr1	687	YES	NO	NO	NO	NO	YES	NO	NO	YES	NO	NO	3
chr1	688	YES	NO	NO	NO	NO	NO	NO	NO	YES	NO	NO	2
chr1	689	NO	NO	NO	NO	NO	NO	NO	NO	YES	NO	NO	1
chr1	690	NO	NO	YES	NO	NO	NO	NO	NO	YES	YES	NO	3
chr1	691	NO	NO	NO	NO	NO	NO	NO	NO	YES	NO	NO	1
chr1	692	NO	NO	NO	NO	NO	NO	NO	NO	NO	NO	NO	0
chr1	693	NO	NO	YES	NO	NO	NO	NO	NO	YES	NO	NO	2
chr1	694	NO	NO	NO	NO	YES	NO	NO	NO	YES	NO	NO	2
chr1	695	NO	NO	NO	NO	NO	NO	NO	NO	YES	NO	NO	1
chr1	696	YES	NO	NO	NO	NO	NO	NO	NO	YES	YES	NO	3
chr1	697	NO	NO	YES	NO	NO	YES	YES	NO	YES	YES	NO	5
chr1	698	NO	NO	NO	YES	NO	NO	NO	NO	NO	NO	NO	1
chr1	699	NO	NO	NO	NO	NO	NO	NO	NO	YES	NO	NO	1
chr1	700	NO	NO	YES	YES	NO	NO	NO	NO	YES	NO	NO	3
chr1	701	NO	NO	YES	YES	YES	YES	YES	NO	YES	YES	NO	7
chr1	702	YES	NO	YES	NO	NO	NO	NO	NO	YES	YES	NO	4
chr1	703	NO	NO	YES	YES	NO	YES	NO	NO	YES	NO	NO	4
chr1	704	NO	NO	NO	NO	NO	YES	NO	NO	YES	NO	NO	2
chr1	705	NO	NO	YES	NO	NO	NO	NO	NO	YES	NO	NO	2
chr1	706	NO	NO	NO	NO	NO	NO	NO	NO	YES	NO	NO	1
chr1	707	YES	NO	NO	NO	NO	NO	NO	NO	YES	NO	NO	2
chr1	708	YES	NO	YES	YES	YES	YES	YES	YES	YES	YES	NO	9
chr1	709	NO	NO	NO	NO	NO	YES	NO	NO	YES	NO	NO	2
chr1	710	NO	NO	NO	NO	NO	YES	NO	NO	YES	YES	NO	3
chr1	711	YES	NO	YES	NO	YES	NO	YES	YES	YES	YES	NO	7
chr1	712	YES	NO	NO	NO	NO	NO	NO	NO	YES	NO	NO	2
chr1	713	NO	NO	NO	NO	YES	NO	NO	NO	YES	NO	NO	2
chr1	714	NO	NO	NO	NO	NO	NO	NO	NO	YES	NO	NO	1
chr1	715	YES	NO	NO	NO	NO	NO	NO	NO	YES	NO	NO	2
chr1	716	NO	NO	NO	NO	NO	NO	NO	NO	NO	NO	NO	0
chr1	717	NO	NO	NO	NO	NO	NO	NO	NO	NO	NO	NO	0
chr1	718	NO	NO	NO	NO	NO	YES	NO	NO	YES	NO	NO	2
chr1	719	YES	NO	YES	YES	NO	YES	NO	NO	YES	NO	NO	5
chr1	720	NO	NO	YES	NO	YES	YES	NO	YES	YES	YES	NO	6
chr1	721	NO	NO	NO	NO	NO	NO	NO	NO	NO	NO	NO	0
chr1	722	YES	NO	NO	YES	YES	NO	YES	NO	YES	NO	NO	5
chr1	723	YES	NO	NO	YES	NO	NO	NO	NO	YES	NO	NO	3
chr1	724	NO	NO	NO	NO	NO	NO	NO	NO	NO	NO	NO	0
chr1	725	NO	NO	NO	NO	NO	NO	NO	NO	NO	NO	NO	0
chr1	726	NO	NO	NO	YES	YES	NO	NO	NO	YES	NO	NO	3
chr1	727	NO	NO	YES	YES	NO	YES	NO	NO	YES	NO	NO	4
chr1	728	NO	NO	YES	YES	YES	YES	NO	YES	YES	NO	NO	6
chr1	729	NO	NO	NO	YES	NO	YES	NO	NO	YES	NO	NO	3
chr1	730	NO	NO	NO	NO	NO	NO	NO	NO	YES	NO	NO	1
chr1	731	YES	NO	YES	NO	NO	NO	NO	NO	YES	NO	NO	3
chr1	732	NO	NO	NO	YES	YES	NO	YES	NO	YES	NO	NO	4
chr1	733	NO	NO	YES	NO	YES	NO	YES	NO	YES	NO	NO	4
chr1	734	NO	NO	YES	YES	YES	YES	YES	YES	YES	NO	NO	7
chr1	735	NO	NO	NO	NO	NO	NO	NO	NO	NO	NO	NO	0
chr1	736	NO	NO	NO	NO	NO	NO	NO	NO	NO	NO	NO	0
chr1	737	NO	NO	YES	NO	NO	NO	NO	NO	YES	NO	NO	2
chr1	738	NO	NO	NO	NO	NO	NO	NO	NO	YES	NO	NO	1
chr1	739	NO	NO	NO	NO	NO	NO	NO	NO	YES	NO	NO	1
chr1	740	YES	NO	YES	NO	NO	YES	NO	NO	YES	NO	NO	4
chr1	741	YES	NO	YES	NO	NO	YES	YES	NO	YES	NO	NO	5
chr1	742	YES	NO	NO	YES	YES	NO	NO	YES	YES	NO	NO	5
chr1	743	YES	NO	YES	YES	NO	YES	YES	NO	YES	NO	NO	6
chr1	744	YES	NO	NO	NO	NO	NO	NO	NO	YES	NO	NO	2
chr1	745	NO	NO	NO	YES	NO	NO	NO	NO	YES	NO	NO	2
chr1	746	NO	NO	YES	NO	YES	NO	NO	NO	YES	NO	NO	3
chr1	747	NO	NO	YES	NO	YES	NO	YES	YES	YES	NO	NO	5
chr1	748	NO	NO	YES	NO	NO	NO	YES	NO	YES	NO	NO	3
chr1	749	NO	NO	NO	NO	NO	NO	NO	NO	NO	NO	NO	0
chr1	750	YES	NO	YES	YES	YES	NO	NO	YES	YES	YES	NO	7
chr1	751	YES	NO	YES	NO	NO	YES	YES	NO	YES	NO	NO	5
chr1	752	NO	NO	NO	NO	YES	NO	NO	YES	YES	YES	NO	4
chr1	753	YES	NO	YES	NO	NO	YES	YES	NO	NO	NO	NO	4
chr1	754	NO	NO	YES	NO	NO	NO	NO	NO	YES	NO	NO	2
chr1	755	NO	NO	NO	NO	NO	NO	NO	NO	YES	NO	NO	1
chr1	756	NO	NO	NO	NO	NO	NO	NO	NO	NO	NO	NO	0
chr1	757	NO	NO	NO	NO	NO	NO	NO	NO	YES	NO	NO	1
chr1	758	YES	NO	NO	NO	YES	YES	NO	YES	YES	NO	NO	5
chr1	759	NO	NO	NO	NO	NO	NO	NO	NO	NO	NO	NO	0
chr1	760	NO	NO	YES	NO	NO	NO	NO	NO	YES	NO	NO	2
chr1	761	YES	NO	YES	YES	YES	NO	YES	YES	YES	YES	NO	8
chr1	762	YES	NO	YES	NO	NO	NO	NO	NO	YES	NO	NO	3
chr1	763	NO	NO	YES	NO	NO	NO	NO	NO	YES	NO	NO	2
chr1	764	NO	NO	YES	YES	YES	NO	YES	YES	YES	NO	NO	6
chr1	765	NO	NO	YES	YES	YES	NO	YES	YES	YES	YES	NO	7
chr1	766	NO	NO	NO	NO	YES	NO	NO	NO	NO	NO	NO	1
chr1	767	NO	NO	NO	NO	NO	NO	NO	NO	NO	NO	NO	0
chr1	768	NO	NO	NO	NO	NO	NO	NO	NO	YES	NO	NO	1
chr1	769	NO	NO	YES	NO	YES	YES	YES	YES	YES	NO	NO	6
chr1	770	YES	NO	YES	YES	YES	YES	YES	NO	YES	YES	NO	8
chr1	771	NO	NO	YES	YES	NO	YES	YES	NO	NO	NO	NO	4
chr1	772	NO	NO	YES	YES	YES	YES	YES	YES	NO	YES	NO	7
chr1	773	YES	NO	NO	YES	NO	NO	NO	NO	NO	YES	NO	3
chr1	774	NO	NO	YES	NO	NO	NO	NO	NO	YES	NO	NO	2
chr1	775	NO	NO	YES	NO	NO	YES	NO	NO	YES	NO	NO	3
chr1	776	YES	NO	YES	YES	YES	NO	NO	NO	YES	NO	NO	5
chr1	777	NO	NO	YES	NO	NO	NO	NO	NO	YES	NO	NO	2
chr1	778	NO	NO	YES	YES	YES	NO	NO	YES	YES	NO	NO	5
chr1	779	YES	NO	YES	YES	YES	YES	YES	YES	YES	YES	NO	9
chr1	780	NO	NO	NO	NO	NO	NO	NO	NO	NO	NO	NO	0
chr1	781	YES	NO	YES	NO	YES	YES	NO	YES	NO	NO	NO	5
chr1	782	NO	NO	NO	NO	NO	NO	NO	NO	NO	NO	NO	0
chr1	783	YES	NO	NO	YES	YES	NO	YES	YES	YES	NO	NO	6
chr1	784	YES	NO	NO	YES	YES	NO	NO	YES	YES	NO	NO	5
chr1	785	YES	NO	YES	NO	NO	YES	YES	NO	YES	NO	NO	5
chr1	786	NO	NO	NO	NO	YES	NO	NO	NO	YES	NO	NO	2
chr1	787	NO	NO	YES	NO	NO	NO	YES	NO	YES	NO	NO	3
chr1	788	YES	NO	YES	YES	YES	NO	YES	YES	YES	NO	NO	7
chr1	789	YES	NO	YES	NO	YES	NO	YES	NO	YES	NO	NO	5
chr1	790	YES	NO	YES	YES	NO	YES	NO	NO	YES	NO	NO	5
chr1	791	YES	NO	NO	NO	YES	NO	NO	NO	NO	NO	NO	2
chr1	792	NO	NO	YES	YES	NO	YES	NO	NO	YES	NO	YES	5
chr1	793	YES	NO	YES	YES	NO	NO	YES	YES	YES	YES	YES	8
chr1	794	YES	NO	NO	NO	NO	NO	NO	NO	NO	NO	NO	1
chr1	795	YES	NO	YES	NO	NO	NO	NO	NO	YES	NO	NO	3
chr1	796	NO	NO	NO	NO	NO	NO	NO	NO	NO	NO	NO	0
chr1	797	NO	NO	NO	NO	NO	NO	NO	NO	NO	NO	NO	0
chr1	798	NO	NO	NO	NO	NO	NO	NO	NO	YES	NO	NO	1
chr1	799	NO	NO	NO	NO	NO	YES	NO	NO	YES	NO	NO	2
chr1	800	YES	NO	NO	NO	YES	YES	NO	YES	YES	NO	NO	5
chr1	801	NO	NO	NO	NO	YES	NO	NO	NO	NO	NO	NO	1
chr1	802	NO	NO	NO	NO	NO	NO	YES	NO	YES	YES	NO	3
chr1	803	NO	NO	NO	NO	YES	NO	YES	NO	YES	NO	NO	3
chr1	804	NO	NO	NO	NO	NO	NO	NO	NO	YES	NO	NO	1
chr1	805	NO	NO	NO	NO	NO	NO	NO	NO	YES	NO	NO	1
chr1	806	NO	NO	NO	NO	YES	NO	NO	YES	YES	NO	NO	3
chr1	807	NO	NO	NO	YES	NO	YES	NO	NO	YES	YES	NO	4
chr1	808	NO	NO	NO	NO	NO	NO	NO	NO	YES	NO	NO	1
chr1	809	NO	NO	NO	NO	NO	YES	NO	NO	YES	NO	NO	2
chr1	810	YES	NO	YES	NO	YES	NO	YES	YES	YES	YES	NO	7
chr1	811	YES	NO	YES	YES	YES	NO	YES	YES	YES	NO	NO	7
chr1	812	NO	NO	NO	NO	YES	YES	YES	YES	YES	YES	NO	6
chr1	813	NO	NO	NO	NO	YES	NO	YES	NO	YES	NO	NO	3
chr1	814	NO	NO	NO	YES	NO	NO	YES	NO	YES	NO	NO	3
chr1	815	YES	NO	NO	NO	YES	NO	NO	NO	NO	NO	NO	2
chr1	816	NO	NO	NO	NO	NO	YES	NO	NO	YES	NO	NO	2
chr1	817	NO	NO	NO	NO	YES	NO	NO	NO	YES	NO	NO	2
chr1	818	NO	NO	NO	NO	NO	NO	NO	YES	YES	NO	NO	2
chr1	819	NO	NO	NO	NO	NO	NO	NO	NO	NO	NO	NO	0
chr1	820	NO	NO	NO	NO	NO	NO	YES	NO	YES	NO	NO	2
chr1	821	NO	NO	YES	NO	NO	NO	NO	NO	YES	NO	NO	2
chr1	822	YES	NO	YES	NO	NO	YES	NO	NO	NO	YES	NO	4
chr1	823	NO	NO	NO	NO	NO	NO	NO	NO	NO	NO	NO	0
chr1	824	NO	NO	NO	YES	NO	NO	NO	NO	YES	NO	NO	2
chr1	825	YES	NO	YES	NO	NO	NO	NO	NO	NO	NO	NO	2
chr1	826	NO	NO	NO	NO	YES	NO	NO	NO	YES	NO	NO	2
chr1	827	NO	NO	NO	NO	NO	NO	NO	NO	NO	NO	NO	0
chr1	828	NO	NO	YES	NO	NO	NO	NO	NO	NO	NO	NO	1
chr1	829	YES	NO	NO	YES	NO	NO	NO	NO	YES	NO	NO	3
chr1	830	YES	NO	YES	NO	NO	NO	NO	NO	YES	NO	NO	3
chr1	831	NO	NO	NO	NO	NO	YES	NO	NO	NO	NO	NO	1
chr1	832	NO	NO	YES	NO	NO	YES	NO	NO	YES	YES	NO	4
chr1	833	NO	NO	NO	NO	YES	NO	NO	YES	NO	YES	NO	3
chr1	834	NO	NO	NO	NO	NO	YES	NO	NO	NO	NO	NO	1
chr1	835	NO	NO	YES	YES	NO	YES	NO	NO	YES	YES	NO	5
chr1	836	YES	NO	YES	YES	YES	YES	NO	YES	YES	YES	NO	8
chr1	837	NO	NO	NO	NO	NO	NO	NO	NO	NO	NO	NO	0
chr1	838	NO	NO	YES	NO	YES	NO	NO	NO	YES	NO	NO	3
chr1	839	NO	NO	NO	NO	NO	NO	NO	NO	NO	NO	NO	0
chr1	840	NO	NO	NO	YES	NO	YES	NO	NO	YES	YES	NO	4
chr1	841	NO	NO	NO	YES	YES	NO	NO	NO	YES	NO	NO	3
chr1	842	NO	NO	YES	YES	NO	NO	NO	NO	NO	YES	NO	3
chr1	843	YES	NO	NO	NO	NO	NO	YES	NO	YES	NO	NO	3
chr1	844	YES	NO	NO	YES	YES	NO	NO	NO	YES	NO	NO	4
chr1	845	NO	NO	NO	NO	NO	NO	NO	NO	NO	NO	NO	0
chr1	846	YES	NO	NO	NO	NO	YES	NO	NO	NO	YES	NO	3
chr1	847	NO	NO	NO	NO	NO	NO	NO	NO	NO	NO	NO	0
chr1	848	NO	NO	NO	YES	NO	NO	NO	NO	NO	NO	NO	1
chr1	849	NO	NO	NO	NO	NO	NO	YES	NO	NO	NO	NO	1
chr1	850	YES	NO	YES	YES	NO	NO	NO	NO	YES	YES	NO	5
chr1	851	YES	NO	NO	NO	YES	NO	YES	NO	YES	NO	NO	4
chr1	852	YES	NO	NO	NO	NO	NO	NO	NO	NO	NO	NO	1
chr1	853	NO	NO	NO	NO	NO	NO	NO	NO	NO	NO	NO	0
chr1	854	YES	NO	NO	NO	YES	YES	YES	YES	YES	NO	NO	6
chr1	855	NO	NO	YES	NO	YES	NO	YES	YES	NO	YES	NO	5
chr1	856	YES	NO	NO	YES	NO	YES	NO	NO	NO	NO	NO	3
chr1	857	NO	NO	NO	YES	YES	YES	NO	NO	YES	NO	NO	4
chr1	858	NO	NO	NO	NO	NO	NO	NO	NO	NO	NO	NO	0
chr1	859	NO	NO	YES	NO	NO	NO	NO	NO	YES	NO	NO	2
chr1	860	NO	NO	NO	NO	NO	NO	NO	NO	NO	NO	NO	0
chr1	861	NO	NO	YES	YES	NO	YES	YES	YES	NO	NO	NO	5
chr1	862	YES	NO	NO	YES	NO	NO	NO	NO	NO	YES	NO	3
chr1	863	NO	NO	NO	NO	NO	NO	NO	NO	NO	NO	NO	0
chr1	864	NO	NO	YES	YES	NO	NO	YES	NO	YES	YES	NO	5
chr1	865	NO	NO	NO	NO	NO	NO	YES	NO	NO	YES	NO	2
chr1	866	YES	NO	NO	NO	NO	NO	NO	NO	NO	NO	NO	1
chr1	867	NO	NO	NO	NO	NO	NO	NO	NO	NO	NO	NO	0
chr1	868	NO	NO	NO	NO	NO	NO	NO	NO	NO	NO	NO	0
chr1	869	NO	NO	NO	NO	NO	NO	NO	NO	NO	NO	NO	0
chr1	870	NO	NO	NO	NO	NO	NO	NO	NO	NO	NO	NO	0
chr1	871	NO	NO	NO	NO	NO	NO	NO	NO	NO	NO	NO	0
chr1	872	NO	NO	NO	NO	NO	NO	NO	NO	YES	YES	NO	2
chr1	873	NO	NO	NO	NO	NO	NO	NO	NO	NO	NO	NO	0
chr1	874	NO	NO	NO	NO	NO	NO	NO	YES	YES	NO	NO	2
chr1	875	NO	NO	NO	NO	NO	NO	NO	NO	NO	YES	NO	1
chr1	876	YES	NO	NO	YES	NO	NO	NO	NO	YES	NO	NO	3
chr1	877	NO	NO	NO	NO	NO	NO	NO	NO	YES	NO	NO	1
chr1	878	NO	NO	NO	NO	NO	NO	NO	NO	NO	NO	NO	0
chr1	879	NO	NO	NO	NO	NO	NO	NO	NO	NO	NO	NO	0
chr1	880	NO	NO	NO	NO	NO	NO	NO	NO	NO	NO	NO	0
chr1	881	NO	NO	YES	NO	NO	NO	NO	NO	YES	NO	NO	2
chr1	882	YES	NO	NO	NO	YES	YES	YES	NO	NO	NO	NO	4
chr1	883	NO	NO	NO	YES	YES	NO	YES	NO	NO	NO	NO	3
chr1	884	YES	NO	NO	YES	YES	YES	NO	YES	YES	NO	NO	6
chr1	885	NO	NO	NO	NO	YES	NO	NO	NO	NO	NO	NO	1
chr1	886	NO	NO	NO	NO	NO	YES	NO	NO	NO	NO	NO	1
chr1	887	NO	NO	NO	NO	NO	NO	NO	NO	NO	NO	NO	0
chr1	888	NO	NO	NO	YES	NO	NO	YES	NO	NO	YES	NO	3
chr1	889	NO	NO	NO	NO	NO	NO	NO	NO	NO	NO	NO	0
chr1	890	NO	NO	NO	YES	NO	NO	NO	NO	NO	NO	NO	1
chr1	891	NO	NO	NO	YES	NO	NO	YES	NO	NO	NO	NO	2
chr1	892	NO	NO	NO	YES	NO	NO	YES	NO	NO	NO	NO	2
chr1	893	NO	NO	YES	YES	YES	NO	NO	NO	YES	NO	NO	4
chr1	894	NO	NO	NO	NO	NO	NO	NO	NO	NO	NO	NO	0
chr1	895	NO	NO	NO	YES	NO	NO	NO	NO	YES	NO	NO	2
chr1	896	NO	NO	YES	YES	YES	NO	NO	YES	YES	NO	NO	5
chr1	897	NO	NO	YES	YES	NO	YES	NO	NO	NO	NO	NO	3
chr1	898	NO	NO	NO	NO	NO	NO	NO	NO	NO	NO	NO	0
chr1	899	YES	NO	NO	YES	NO	NO	NO	NO	NO	NO	NO	2
chr1	900	NO	NO	NO	YES	YES	NO	NO	YES	NO	NO	NO	3
chr1	901	NO	NO	NO	YES	YES	NO	NO	NO	NO	YES	NO	3
chr1	902	NO	NO	NO	NO	YES	NO	NO	YES	NO	NO	NO	2
chr1	903	NO	NO	YES	YES	NO	NO	NO	NO	NO	NO	NO	2
chr1	904	NO	NO	NO	NO	NO	NO	NO	NO	NO	NO	NO	0
chr1	905	NO	NO	NO	NO	NO	NO	YES	NO	YES	NO	NO	2
chr1	906	NO	NO	NO	NO	NO	NO	NO	NO	YES	YES	NO	2
chr1	907	NO	NO	NO	YES	YES	NO	YES	NO	YES	NO	NO	4
chr1	908	NO	NO	YES	NO	NO	NO	NO	NO	NO	YES	NO	2
chr1	909	NO	NO	YES	YES	YES	YES	NO	YES	YES	YES	NO	7
chr1	910	NO	NO	NO	NO	NO	NO	NO	NO	YES	NO	NO	1
chr1	911	NO	NO	NO	NO	YES	YES	YES	NO	YES	YES	NO	5
chr1	912	NO	NO	NO	NO	NO	NO	NO	NO	NO	NO	NO	0
chr1	913	NO	NO	NO	YES	NO	NO	YES	NO	YES	YES	NO	4
chr1	914	NO	NO	NO	NO	NO	NO	NO	NO	YES	NO	NO	1
chr1	915	YES	NO	YES	YES	NO	NO	NO	NO	YES	YES	NO	5
chr1	916	NO	NO	NO	NO	NO	NO	YES	NO	NO	NO	NO	1
chr1	917	YES	NO	YES	YES	NO	YES	NO	NO	YES	NO	NO	5
chr1	918	NO	NO	NO	NO	NO	NO	NO	NO	NO	NO	NO	0
chr1	919	YES	NO	YES	NO	NO	NO	YES	NO	YES	NO	NO	4
chr1	920	YES	NO	NO	NO	NO	NO	NO	NO	NO	NO	NO	1
chr1	921	NO	NO	NO	YES	YES	NO	NO	YES	NO	NO	NO	3
chr1	922	NO	NO	NO	YES	NO	NO	NO	NO	NO	NO	NO	1
chr1	923	NO	NO	NO	NO	NO	NO	NO	NO	NO	NO	NO	0
chr1	924	NO	NO	NO	NO	NO	NO	NO	NO	NO	NO	NO	0
chr1	925	NO	NO	NO	NO	NO	NO	NO	NO	YES	YES	NO	2
chr1	926	NO	NO	YES	YES	NO	NO	YES	YES	NO	NO	NO	4
chr1	927	NO	NO	NO	NO	NO	NO	NO	NO	NO	NO	NO	0
chr1	928	NO	NO	NO	NO	NO	NO	NO	NO	YES	NO	NO	1
chr1	929	NO	NO	NO	NO	YES	NO	NO	NO	YES	NO	NO	2
chr1	930	NO	NO	NO	YES	YES	NO	YES	YES	YES	NO	NO	5
chr1	931	NO	NO	NO	YES	YES	NO	NO	NO	YES	YES	NO	4
chr1	932	YES	NO	YES	YES	NO	NO	NO	NO	YES	NO	NO	4
chr1	933	NO	NO	NO	NO	NO	NO	NO	NO	NO	NO	NO	0
chr1	934	YES	NO	NO	NO	YES	NO	NO	NO	YES	YES	NO	4
chr1	935	NO	NO	YES	NO	YES	NO	YES	NO	YES	NO	NO	4
chr1	936	YES	NO	YES	YES	NO	YES	NO	NO	NO	YES	NO	5
chr1	937	YES	NO	NO	NO	NO	YES	NO	NO	YES	YES	NO	4
chr1	938	NO	NO	NO	NO	YES	NO	NO	NO	YES	NO	NO	2
chr1	939	NO	NO	YES	NO	NO	NO	NO	NO	NO	NO	NO	1
chr1	940	NO	NO	NO	NO	NO	NO	NO	NO	NO	NO	NO	0
chr1	941	NO	NO	NO	NO	NO	NO	NO	NO	NO	YES	NO	1
chr1	942	NO	NO	NO	NO	NO	NO	NO	NO	YES	NO	NO	1
chr1	943	NO	NO	NO	NO	NO	NO	NO	NO	NO	NO	NO	0
chr1	944	YES	NO	NO	YES	NO	NO	NO	NO	NO	NO	NO	2
chr1	945	NO	NO	NO	NO	NO	NO	NO	NO	NO	NO	NO	0
chr1	946	NO	NO	NO	NO	YES	YES	NO	NO	YES	NO	NO	3
chr1	947	NO	NO	YES	YES	YES	YES	NO	YES	YES	YES	NO	7
chr1	948	NO	NO	NO	NO	NO	NO	NO	NO	NO	NO	NO	0
chr1	949	NO	NO	YES	NO	YES	NO	YES	NO	YES	NO	NO	4
chr1	950	YES	NO	YES	YES	NO	NO	YES	NO	YES	YES	NO	6
chr1	951	NO	NO	NO	NO	NO	NO	NO	NO	NO	NO	NO	0
chr1	952	NO	NO	YES	NO	NO	YES	NO	NO	NO	NO	NO	2
chr1	953	NO	NO	NO	NO	NO	NO	NO	NO	NO	NO	NO	0
chr1	954	NO	NO	NO	YES	NO	NO	YES	NO	YES	YES	NO	4
chr1	955	NO	NO	YES	NO	YES	NO	YES	NO	NO	YES	NO	4
chr1	956	NO	NO	NO	NO	NO	NO	NO	NO	NO	NO	NO	0
chr1	957	NO	NO	NO	NO	NO	NO	NO	NO	NO	NO	NO	0
chr1	958	NO	NO	YES	NO	YES	NO	NO	YES	NO	NO	NO	3
chr1	959	NO	NO	NO	NO	NO	NO	NO	NO	NO	NO	NO	0
chr1	960	NO	NO	YES	NO	NO	YES	NO	NO	NO	NO	NO	2
chr1	961	NO	NO	NO	YES	YES	NO	NO	YES	NO	NO	NO	3
chr1	962	NO	NO	NO	NO	NO	NO	NO	NO	NO	NO	NO	0
chr1	963	NO	NO	NO	NO	YES	YES	NO	NO	NO	NO	NO	2
chr1	964	NO	NO	NO	NO	YES	YES	NO	NO	YES	NO	NO	3
chr1	965	NO	NO	YES	NO	YES	YES	NO	NO	NO	NO	NO	3
chr1	966	NO	NO	NO	NO	NO	YES	NO	NO	NO	NO	NO	1
chr1	967	NO	NO	NO	NO	NO	NO	NO	NO	NO	NO	NO	0
chr1	968	NO	NO	NO	NO	YES	NO	NO	NO	NO	NO	NO	1
chr1	969	NO	NO	NO	YES	NO	NO	NO	NO	NO	NO	NO	1
chr1	970	NO	NO	NO	NO	NO	YES	NO	NO	NO	NO	NO	1
chr1	971	NO	NO	NO	NO	NO	YES	NO	NO	NO	NO	NO	1
chr1	972	YES	NO	NO	NO	NO	NO	YES	NO	YES	NO	YES	4
chr1	973	NO	NO	NO	NO	NO	NO	NO	NO	NO	NO	NO	0
chr1	974	NO	NO	YES	NO	NO	NO	NO	NO	YES	NO	NO	2
chr1	975	NO	NO	NO	NO	YES	NO	NO	NO	YES	NO	NO	2
chr1	976	YES	NO	YES	NO	NO	NO	YES	NO	YES	NO	YES	5
chr1	977	NO	NO	NO	NO	NO	NO	NO	NO	NO	NO	NO	0
chr1	978	NO	NO	NO	NO	NO	NO	NO	NO	NO	NO	NO	0
chr1	979	NO	NO	YES	YES	YES	YES	NO	YES	YES	NO	NO	6
chr1	980	NO	NO	NO	YES	NO	NO	YES	NO	YES	YES	NO	4
chr1	981	NO	NO	YES	NO	NO	NO	NO	NO	NO	YES	NO	2
chr1	982	NO	NO	NO	NO	NO	YES	NO	NO	NO	YES	NO	2
chr1	983	NO	NO	NO	YES	NO	NO	NO	NO	NO	NO	NO	1
chr1	984	NO	NO	YES	YES	NO	NO	NO	NO	YES	NO	NO	3
chr1	985	NO	NO	YES	NO	NO	NO	NO	NO	NO	NO	NO	1
chr1	986	NO	NO	NO	NO	NO	NO	NO	NO	YES	NO	NO	1
chr1	987	NO	NO	NO	YES	NO	YES	NO	YES	NO	NO	NO	3
chr1	988	NO	NO	NO	NO	YES	NO	NO	YES	NO	NO	NO	2
chr1	989	YES	NO	YES	YES	YES	YES	YES	YES	YES	YES	NO	9
chr1	990	NO	NO	NO	NO	YES	YES	NO	NO	NO	NO	NO	2
chr1	991	NO	NO	NO	NO	NO	YES	NO	NO	NO	NO	NO	1
chr1	992	NO	NO	NO	NO	YES	NO	NO	NO	NO	NO	NO	1
chr1	993	NO	NO	NO	YES	NO	NO	NO	NO	YES	NO	NO	2
chr1	994	NO	NO	NO	NO	NO	NO	NO	NO	YES	NO	NO	1
chr1	995	NO	NO	NO	NO	NO	NO	NO	NO	NO	NO	NO	0
chr1	996	NO	NO	NO	NO	NO	YES	NO	NO	NO	NO	NO	1
chr1	997	NO	NO	NO	NO	NO	NO	NO	NO	NO	NO	NO	0
chr1	998	NO	NO	NO	NO	YES	NO	NO	NO	NO	NO	NO	1
chr1	999	NO	NO	NO	NO	NO	NO	NO	NO	YES	NO	NO	1
chr1	1000	NO	NO	NO	NO	YES	NO	YES	YES	YES	YES	YES	6
chr1	1001	NO	NO	NO	NO	YES	NO	NO	NO	NO	NO	NO	1
chr1	1002	NO	NO	NO	NO	NO	NO	NO	NO	NO	NO	NO	0
chr1	1003	YES	NO	NO	NO	YES	YES	YES	NO	YES	NO	NO	5
chr1	1004	NO	NO	NO	NO	YES	NO	NO	NO	YES	NO	NO	2
chr1	1005	NO	NO	NO	NO	NO	NO	NO	NO	NO	NO	NO	0
chr1	1006	NO	NO	YES	NO	NO	NO	NO	NO	NO	NO	NO	1
chr1	1007	NO	NO	NO	YES	NO	YES	NO	NO	NO	NO	NO	2
chr1	1008	NO	NO	NO	NO	NO	YES	NO	NO	NO	NO	NO	1
chr1	1009	NO	NO	NO	NO	NO	NO	YES	NO	NO	NO	NO	1
chr1	1010	NO	NO	NO	NO	NO	NO	NO	NO	NO	YES	NO	1
chr1	1011	NO	NO	NO	NO	NO	NO	NO	NO	NO	NO	NO	0
chr1	1012	NO	NO	NO	NO	YES	NO	NO	NO	NO	NO	NO	1
chr1	1013	NO	NO	NO	NO	NO	NO	NO	NO	NO	NO	NO	0
chr1	1014	NO	NO	NO	NO	NO	NO	NO	NO	NO	NO	NO	0
chr1	1015	NO	NO	YES	YES	NO	NO	NO	NO	YES	NO	NO	3
chr1	1016	YES	NO	NO	NO	NO	NO	NO	NO	YES	NO	NO	2
chr1	1017	NO	NO	YES	YES	NO	NO	NO	NO	NO	YES	NO	3
chr1	1018	NO	NO	YES	NO	NO	NO	YES	NO	YES	NO	NO	3
chr1	1019	NO	NO	NO	NO	YES	NO	NO	YES	YES	NO	NO	3
chr1	1020	NO	NO	NO	NO	NO	NO	NO	NO	NO	NO	NO	0
chr1	1021	NO	NO	NO	NO	NO	NO	NO	NO	NO	NO	NO	0
chr1	1022	NO	NO	YES	NO	NO	NO	NO	NO	NO	NO	NO	1
chr1	1023	NO	NO	NO	NO	NO	NO	NO	NO	NO	NO	NO	0
chr1	1024	NO	NO	NO	YES	NO	NO	NO	NO	NO	NO	NO	1
chr1	1025	YES	NO	NO	YES	NO	NO	NO	NO	YES	NO	NO	3
chr1	1026	NO	NO	NO	NO	NO	NO	NO	NO	NO	NO	NO	0
chr1	1027	YES	NO	NO	YES	NO	NO	NO	NO	NO	YES	NO	3
chr1	1028	YES	NO	YES	YES	YES	NO	YES	NO	YES	YES	NO	7
chr1	1029	YES	NO	YES	YES	NO	NO	YES	NO	YES	YES	NO	6
chr1	1030	NO	NO	YES	YES	YES	NO	NO	NO	YES	NO	NO	4
chr1	1031	NO	NO	NO	NO	NO	NO	NO	NO	NO	NO	NO	0
chr1	1032	NO	NO	NO	NO	NO	NO	NO	NO	NO	NO	NO	0
chr1	1033	NO	NO	NO	NO	YES	NO	NO	NO	NO	NO	NO	1
chr1	1034	NO	NO	NO	NO	NO	NO	NO	NO	YES	NO	NO	1
chr1	1035	NO	NO	NO	NO	NO	NO	NO	NO	NO	NO	NO	0
chr1	1036	NO	NO	NO	NO	YES	NO	NO	NO	NO	NO	NO	1
chr1	1037	NO	NO	NO	NO	NO	NO	YES	NO	NO	NO	NO	1
chr1	1038	YES	NO	NO	YES	NO	NO	NO	NO	NO	NO	NO	2
chr1	1039	NO	NO	NO	YES	YES	YES	NO	NO	YES	NO	NO	4
chr1	1040	NO	NO	NO	NO	YES	NO	NO	NO	YES	NO	NO	2
chr1	1041	YES	NO	NO	YES	NO	NO	NO	NO	YES	NO	NO	3
chr1	1042	NO	NO	NO	NO	YES	NO	NO	NO	NO	NO	NO	1
chr1	1043	NO	NO	NO	NO	YES	NO	NO	NO	NO	NO	NO	1
chr1	1044	NO	NO	NO	NO	NO	NO	NO	NO	NO	NO	NO	0
chr1	1045	NO	NO	NO	YES	NO	NO	NO	NO	NO	NO	NO	1
chr1	1046	NO	NO	NO	YES	YES	NO	NO	NO	YES	NO	NO	3
chr1	1047	NO	NO	NO	NO	YES	NO	NO	NO	NO	NO	NO	1
chr1	1048	NO	NO	NO	NO	YES	NO	NO	YES	YES	NO	NO	3
chr1	1049	NO	NO	NO	NO	YES	NO	NO	NO	NO	NO	NO	1
chr1	1050	NO	NO	NO	NO	NO	NO	NO	NO	NO	NO	NO	0
chr1	1051	NO	NO	NO	NO	NO	NO	NO	NO	NO	NO	NO	0
chr1	1052	NO	NO	NO	NO	YES	NO	NO	NO	NO	NO	NO	1
chr1	1053	NO	NO	NO	NO	NO	NO	NO	NO	NO	NO	NO	0
chr1	1054	NO	NO	YES	NO	NO	NO	NO	NO	NO	NO	NO	1
chr1	1055	NO	NO	NO	NO	NO	NO	NO	NO	NO	NO	NO	0
chr1	1056	NO	NO	YES	NO	YES	NO	NO	YES	NO	NO	NO	3
chr1	1057	NO	NO	YES	NO	YES	NO	YES	YES	YES	NO	NO	5
chr1	1058	YES	NO	NO	NO	YES	NO	NO	NO	YES	NO	NO	3
chr1	1059	NO	NO	NO	NO	NO	NO	NO	NO	YES	NO	NO	1
chr1	1060	NO	NO	NO	NO	NO	NO	NO	NO	NO	NO	NO	0
chr1	1061	NO	NO	YES	NO	NO	YES	NO	NO	NO	NO	NO	2
chr1	1062	NO	NO	NO	NO	NO	NO	NO	NO	YES	NO	NO	1
chr1	1063	YES	NO	YES	YES	YES	YES	NO	NO	YES	NO	NO	6
chr1	1064	NO	NO	NO	NO	NO	NO	NO	NO	YES	YES	NO	2
chr1	1065	NO	NO	YES	NO	NO	NO	NO	NO	YES	NO	NO	2
chr1	1066	NO	NO	NO	NO	YES	YES	NO	YES	YES	NO	YES	5
chr1	1067	NO	NO	NO	NO	YES	NO	NO	NO	NO	NO	NO	1
chr1	1068	NO	NO	NO	NO	NO	NO	NO	NO	YES	NO	NO	1
chr1	1069	NO	NO	NO	NO	YES	NO	YES	NO	NO	NO	NO	2
chr1	1070	YES	NO	NO	NO	NO	NO	NO	NO	YES	NO	NO	2
chr1	1071	NO	NO	NO	YES	NO	YES	NO	NO	NO	YES	NO	3
chr1	1072	NO	NO	YES	NO	NO	NO	NO	NO	YES	NO	NO	2
chr1	1073	NO	NO	YES	NO	YES	NO	YES	YES	YES	YES	YES	7
chr1	1074	NO	NO	NO	NO	YES	YES	YES	YES	YES	YES	NO	6
chr1	1075	NO	NO	NO	NO	YES	YES	YES	YES	YES	YES	NO	6
chr1	1076	NO	NO	NO	NO	YES	NO	NO	YES	NO	NO	NO	2
chr1	1077	NO	NO	NO	NO	YES	NO	YES	YES	NO	YES	NO	4
chr1	1078	NO	NO	NO	NO	NO	NO	NO	NO	NO	NO	NO	0
chr1	1079	NO	NO	NO	NO	NO	NO	NO	NO	NO	NO	NO	0
chr1	1080	NO	NO	NO	NO	NO	YES	NO	NO	NO	NO	NO	1
chr1	1081	NO	NO	NO	NO	NO	NO	NO	NO	NO	NO	YES	1
chr1	1082	NO	NO	NO	NO	YES	NO	NO	YES	NO	NO	NO	2
chr1	1083	NO	NO	NO	NO	YES	YES	NO	NO	NO	NO	NO	2
chr1	1084	NO	NO	NO	YES	YES	YES	NO	NO	YES	NO	NO	4
chr1	1085	YES	NO	YES	NO	NO	YES	NO	NO	YES	NO	NO	4
chr1	1086	YES	NO	NO	NO	YES	YES	YES	NO	YES	NO	YES	6
chr1	1087	NO	NO	YES	NO	YES	NO	YES	YES	YES	NO	NO	5
chr1	1088	NO	NO	NO	NO	NO	NO	NO	NO	NO	NO	NO	0
chr1	1089	NO	NO	NO	YES	YES	NO	NO	NO	YES	NO	NO	3
chr1	1090	NO	NO	NO	NO	NO	NO	NO	NO	NO	NO	NO	0
chr1	1091	YES	NO	YES	NO	NO	YES	YES	NO	NO	NO	NO	4
chr1	1092	NO	NO	NO	NO	NO	NO	NO	NO	NO	NO	NO	0
chr1	1093	NO	NO	NO	NO	NO	NO	NO	NO	NO	NO	NO	0
chr1	1094	NO	NO	NO	NO	NO	NO	NO	NO	NO	NO	NO	0
chr1	1095	NO	NO	NO	YES	NO	YES	NO	NO	YES	YES	NO	4
chr1	1096	NO	NO	YES	NO	NO	NO	NO	NO	NO	NO	NO	1
chr1	1097	NO	NO	YES	NO	YES	NO	NO	NO	NO	NO	NO	2
chr1	1098	NO	NO	NO	YES	NO	NO	NO	NO	NO	NO	NO	1
chr1	1099	YES	NO	NO	NO	NO	NO	NO	YES	YES	NO	NO	3
chr1	1100	NO	NO	NO	NO	NO	NO	NO	NO	NO	NO	NO	0
chr1	1101	NO	NO	NO	NO	NO	NO	NO	NO	NO	NO	NO	0
chr1	1102	NO	NO	NO	NO	NO	NO	NO	NO	NO	NO	NO	0
chr1	1103	NO	NO	NO	NO	NO	NO	NO	NO	NO	NO	NO	0
chr1	1104	NO	NO	NO	YES	NO	NO	NO	NO	NO	NO	NO	1
chr1	1105	NO	NO	NO	NO	NO	NO	YES	NO	YES	NO	NO	2
chr1	1106	NO	NO	NO	NO	NO	NO	NO	NO	NO	NO	NO	0
chr1	1107	NO	NO	NO	YES	NO	NO	NO	NO	NO	NO	NO	1
chr1	1108	YES	NO	NO	NO	NO	YES	NO	NO	NO	NO	NO	2
chr1	1109	NO	NO	NO	YES	YES	NO	NO	YES	YES	NO	NO	4
chr1	1110	NO	NO	NO	NO	NO	NO	NO	NO	NO	NO	NO	0
chr1	1111	NO	NO	NO	NO	NO	NO	YES	YES	NO	NO	NO	2
chr1	1112	YES	NO	NO	YES	NO	YES	NO	NO	YES	NO	NO	4
chr1	1113	YES	NO	YES	NO	YES	NO	NO	YES	YES	YES	NO	6
chr1	1114	NO	NO	YES	NO	NO	NO	NO	NO	NO	NO	NO	1
chr1	1115	NO	NO	NO	NO	NO	NO	NO	NO	YES	NO	NO	1
chr1	1116	NO	NO	NO	NO	NO	NO	NO	NO	YES	NO	NO	1
chr1	1117	NO	NO	NO	YES	NO	YES	YES	NO	YES	YES	NO	5
chr1	1118	NO	NO	NO	NO	NO	NO	NO	NO	NO	NO	NO	0
chr1	1119	NO	NO	NO	YES	NO	NO	NO	NO	NO	NO	NO	1
chr1	1120	NO	NO	NO	NO	NO	NO	NO	NO	NO	NO	NO	0
chr1	1121	YES	NO	NO	NO	YES	NO	NO	YES	YES	NO	NO	4
chr1	1122	YES	NO	YES	NO	YES	NO	YES	YES	YES	YES	NO	7
chr1	1123	YES	NO	YES	YES	YES	NO	YES	NO	YES	YES	NO	7
chr1	1124	NO	NO	NO	NO	NO	NO	NO	NO	NO	NO	NO	0
chr1	1125	NO	NO	NO	NO	NO	NO	NO	NO	NO	NO	NO	0
chr1	1126	NO	NO	NO	NO	NO	NO	NO	NO	YES	NO	NO	1
chr1	1127	NO	NO	NO	YES	NO	YES	NO	NO	YES	NO	NO	3
chr1	1128	NO	NO	NO	NO	NO	NO	NO	NO	YES	NO	NO	1
chr1	1129	NO	NO	NO	NO	NO	NO	NO	NO	NO	NO	NO	0
chr1	1130	YES	NO	YES	NO	NO	YES	NO	NO	NO	NO	NO	3
chr1	1131	NO	NO	NO	YES	YES	NO	NO	NO	NO	NO	NO	2
chr1	1132	YES	NO	NO	YES	NO	YES	NO	NO	YES	NO	NO	4
chr1	1133	YES	NO	NO	YES	NO	YES	NO	NO	YES	YES	NO	5
chr1	1134	NO	NO	NO	NO	NO	NO	NO	NO	YES	NO	NO	1
chr1	1135	YES	NO	NO	NO	NO	NO	NO	NO	YES	YES	NO	3
chr1	1136	NO	NO	YES	NO	YES	NO	NO	YES	YES	YES	NO	5
chr1	1137	NO	NO	YES	YES	YES	YES	NO	YES	YES	YES	NO	7
chr1	1138	NO	NO	NO	NO	NO	NO	NO	NO	NO	YES	NO	1
chr1	1139	YES	NO	YES	NO	NO	NO	YES	NO	NO	NO	NO	3
chr1	1140	YES	NO	NO	NO	NO	YES	YES	NO	YES	NO	NO	4
chr1	1141	NO	NO	NO	NO	NO	NO	NO	NO	NO	NO	NO	0
chr1	1142	YES	NO	YES	NO	NO	NO	NO	NO	YES	YES	NO	4
chr1	1143	NO	NO	YES	NO	NO	NO	NO	NO	YES	YES	NO	3
chr1	1144	NO	NO	NO	NO	NO	NO	YES	NO	YES	NO	NO	2
chr1	1145	NO	NO	YES	NO	NO	NO	YES	NO	YES	YES	NO	4
chr1	1146	NO	NO	NO	NO	NO	NO	NO	NO	NO	YES	NO	1
chr1	1147	NO	NO	NO	NO	NO	YES	NO	NO	NO	NO	NO	1
chr1	1148	NO	NO	NO	NO	NO	YES	NO	NO	NO	YES	NO	2
chr1	1149	NO	NO	NO	NO	NO	NO	NO	NO	YES	NO	NO	1
chr1	1150	NO	NO	NO	NO	NO	NO	NO	NO	NO	NO	NO	0
chr1	1151	YES	NO	NO	NO	NO	NO	YES	NO	YES	NO	NO	3
chr1	1152	NO	NO	NO	NO	NO	NO	NO	NO	NO	NO	NO	0
chr1	1153	NO	NO	NO	YES	NO	NO	NO	NO	NO	NO	NO	1
chr1	1154	NO	NO	NO	NO	NO	YES	NO	NO	NO	NO	NO	1
chr1	1155	NO	NO	NO	YES	NO	NO	NO	NO	NO	YES	NO	2
chr1	1156	NO	NO	NO	NO	NO	YES	NO	NO	YES	NO	NO	2
chr1	1157	NO	NO	NO	NO	YES	YES	NO	YES	NO	NO	NO	3
chr1	1158	NO	NO	NO	NO	YES	NO	NO	YES	NO	NO	NO	2
chr1	1159	YES	NO	NO	NO	YES	NO	NO	YES	NO	NO	NO	3
chr1	1160	YES	NO	YES	YES	YES	YES	NO	NO	NO	NO	NO	5
chr1	1161	NO	NO	NO	NO	NO	NO	NO	NO	NO	NO	NO	0
chr1	1162	NO	NO	NO	NO	NO	NO	NO	NO	YES	NO	NO	1
chr1	1163	YES	NO	NO	NO	NO	NO	NO	NO	YES	NO	NO	2
chr1	1164	NO	NO	NO	NO	NO	NO	NO	NO	NO	NO	NO	0
chr1	1165	NO	NO	NO	NO	NO	NO	NO	NO	NO	NO	NO	0
chr1	1166	NO	NO	YES	NO	NO	NO	NO	YES	YES	NO	NO	3
chr1	1167	NO	NO	YES	NO	NO	NO	NO	NO	YES	YES	NO	3
chr1	1168	NO	NO	NO	NO	NO	NO	NO	NO	NO	NO	NO	0
chr1	1169	NO	NO	NO	NO	YES	NO	YES	NO	NO	NO	NO	2
chr1	1170	NO	NO	NO	NO	NO	NO	NO	NO	NO	NO	NO	0
chr1	1171	NO	NO	NO	NO	NO	NO	NO	NO	NO	NO	NO	0
chr1	1172	NO	NO	NO	NO	NO	NO	NO	NO	YES	NO	NO	1
chr1	1173	YES	NO	YES	NO	NO	NO	NO	NO	YES	YES	NO	4
chr1	1174	NO	NO	NO	NO	YES	NO	NO	YES	YES	NO	NO	3
chr1	1175	NO	NO	NO	NO	NO	NO	NO	NO	NO	NO	NO	0
chr1	1176	NO	NO	NO	NO	NO	YES	NO	NO	YES	NO	NO	2
chr1	1177	YES	NO	NO	NO	NO	NO	NO	YES	YES	NO	NO	3
chr1	1178	NO	NO	NO	NO	NO	NO	NO	NO	NO	NO	NO	0
chr1	1179	NO	NO	YES	NO	NO	NO	YES	NO	YES	NO	NO	3
chr1	1180	NO	NO	NO	NO	NO	NO	NO	NO	NO	NO	NO	0
chr1	1181	NO	NO	NO	NO	NO	NO	NO	NO	NO	NO	NO	0
chr1	1182	YES	NO	NO	YES	NO	NO	YES	NO	YES	NO	NO	4
chr1	1183	NO	NO	NO	YES	NO	NO	NO	NO	YES	NO	NO	2
chr1	1184	NO	NO	NO	NO	NO	NO	NO	NO	NO	NO	NO	0
chr1	1185	NO	NO	YES	NO	YES	NO	NO	YES	YES	NO	NO	4
chr1	1186	NO	NO	NO	NO	NO	NO	NO	NO	YES	NO	NO	1
chr1	1187	NO	NO	NO	NO	NO	NO	NO	NO	NO	NO	NO	0
chr1	1188	NO	NO	NO	NO	NO	NO	NO	NO	NO	NO	NO	0
chr1	1189	NO	NO	YES	YES	NO	YES	NO	NO	NO	NO	NO	3
chr1	1190	NO	NO	NO	NO	NO	NO	NO	NO	NO	NO	NO	0
chr1	1191	NO	NO	NO	NO	NO	NO	NO	NO	NO	NO	NO	0
chr1	1192	NO	NO	NO	NO	NO	NO	NO	NO	NO	YES	NO	1
chr1	1193	NO	NO	NO	NO	YES	NO	NO	NO	NO	NO	NO	1
chr1	1194	NO	NO	NO	NO	NO	NO	NO	NO	NO	NO	NO	0
chr1	1195	NO	NO	NO	NO	NO	NO	NO	NO	NO	NO	NO	0
chr1	1196	NO	NO	NO	NO	NO	NO	NO	NO	NO	NO	NO	0
chr1	1197	NO	NO	NO	YES	NO	NO	NO	NO	YES	NO	NO	2
chr1	1198	NO	NO	YES	NO	NO	NO	NO	NO	YES	NO	NO	2
chr1	1199	NO	NO	NO	NO	NO	NO	NO	NO	YES	NO	NO	1
chr1	1200	NO	NO	YES	NO	NO	NO	NO	NO	YES	NO	NO	2
chr1	1201	NO	NO	NO	NO	YES	NO	NO	NO	YES	NO	NO	2
chr1	1202	NO	NO	NO	NO	NO	NO	NO	NO	YES	NO	NO	1
chr1	1203	NO	NO	YES	YES	NO	NO	NO	NO	YES	NO	NO	3
chr1	1204	NO	NO	NO	NO	NO	NO	NO	NO	YES	NO	NO	1
chr1	1205	YES	NO	NO	NO	YES	YES	YES	YES	YES	NO	NO	6
chr1	1206	NO	NO	NO	NO	NO	NO	NO	NO	YES	NO	NO	1
chr1	1207	NO	NO	YES	YES	YES	NO	YES	NO	YES	YES	NO	6
chr1	1208	NO	NO	NO	NO	NO	NO	NO	NO	YES	NO	NO	1
chr1	1209	NO	NO	NO	NO	YES	NO	NO	NO	YES	NO	NO	2
chr1	1210	NO	NO	YES	NO	YES	NO	NO	NO	YES	NO	NO	3
chr1	1211	NO	NO	NO	NO	YES	NO	NO	YES	YES	NO	NO	3
chr1	1212	NO	NO	YES	YES	NO	YES	NO	NO	YES	NO	NO	4
chr1	1213	YES	NO	NO	NO	NO	NO	NO	NO	NO	NO	NO	1
chr1	1214	NO	NO	NO	YES	NO	NO	NO	NO	NO	NO	NO	1
chr1	1215	NO	NO	NO	NO	NO	NO	NO	NO	YES	NO	NO	1
chr1	1216	NO	NO	NO	NO	NO	NO	NO	NO	NO	NO	NO	0
chr1	1217	YES	NO	YES	YES	YES	NO	NO	YES	YES	YES	NO	7
chr1	1218	NO	NO	YES	YES	NO	NO	NO	NO	YES	YES	NO	4
chr1	1219	NO	NO	NO	NO	NO	NO	NO	NO	YES	NO	NO	1
chr1	1220	NO	NO	YES	YES	NO	NO	NO	NO	YES	NO	NO	3
chr1	1221	NO	NO	NO	YES	YES	YES	NO	NO	NO	YES	NO	4
chr1	1222	NO	NO	YES	YES	YES	NO	YES	NO	YES	YES	NO	6
chr1	1223	YES	NO	NO	NO	NO	NO	NO	NO	YES	NO	NO	2
chr1	1224	NO	NO	NO	NO	NO	NO	NO	NO	YES	NO	NO	1
chr1	1225	NO	NO	NO	NO	NO	NO	NO	NO	YES	NO	NO	1
chr1	1226	NO	NO	NO	NO	NO	NO	NO	NO	YES	NO	NO	1
chr1	1227	NO	NO	YES	NO	NO	NO	NO	NO	YES	YES	NO	3
chr1	1228	NO	NO	YES	NO	YES	NO	NO	NO	YES	NO	NO	3
chr1	1229	NO	NO	NO	NO	YES	NO	NO	NO	YES	NO	NO	2
chr1	1230	NO	NO	NO	NO	NO	NO	NO	NO	YES	NO	NO	1
chr1	1231	NO	NO	NO	YES	YES	NO	NO	NO	YES	NO	NO	3
chr1	1232	NO	NO	YES	NO	NO	NO	YES	NO	NO	NO	NO	2
chr1	1233	YES	NO	YES	NO	NO	NO	NO	NO	YES	YES	NO	4
chr1	1234	NO	NO	YES	NO	NO	NO	NO	NO	YES	NO	NO	2
chr1	1235	NO	NO	NO	NO	NO	NO	NO	NO	YES	NO	NO	1
chr1	1236	NO	NO	NO	YES	NO	NO	NO	NO	YES	NO	NO	2
chr1	1237	NO	NO	NO	YES	NO	NO	NO	NO	YES	NO	NO	2
chr1	1238	YES	NO	YES	YES	YES	NO	NO	NO	YES	NO	NO	5
chr1	1239	NO	NO	YES	YES	YES	YES	YES	NO	YES	YES	NO	7
chr1	1240	NO	NO	NO	NO	NO	NO	NO	NO	NO	NO	NO	0
chr1	1241	NO	NO	NO	NO	NO	NO	NO	NO	NO	NO	NO	0
chr1	1242	NO	NO	NO	NO	NO	NO	NO	NO	NO	NO	NO	0
chr1	1243	NO	NO	NO	YES	YES	NO	NO	NO	YES	NO	NO	3
chr1	1244	NO	NO	NO	YES	NO	NO	NO	NO	YES	NO	NO	2
chr1	1245	NO	NO	YES	YES	YES	NO	YES	NO	YES	NO	NO	5
chr1	1246	NO	NO	NO	NO	NO	NO	NO	NO	NO	NO	NO	0
chr1	1247	NO	NO	YES	YES	NO	YES	YES	NO	YES	YES	NO	6
chr1	1248	NO	NO	YES	NO	NO	NO	NO	NO	YES	NO	NO	2
chr1	1249	NO	NO	YES	YES	NO	NO	NO	NO	YES	NO	NO	3
chr1	1250	NO	NO	YES	NO	YES	NO	NO	YES	NO	NO	NO	3
chr1	1251	NO	NO	YES	YES	NO	NO	NO	NO	NO	NO	NO	2
chr1	1252	NO	NO	YES	NO	NO	NO	NO	NO	YES	NO	NO	2
chr1	1253	NO	NO	NO	YES	NO	NO	NO	NO	NO	YES	NO	2
chr1	1254	NO	NO	NO	YES	YES	NO	NO	NO	YES	NO	NO	3
chr1	1255	NO	NO	NO	YES	NO	YES	YES	NO	YES	NO	NO	4
chr1	1256	NO	NO	YES	NO	NO	NO	NO	NO	YES	NO	NO	2
chr1	1257	NO	NO	NO	YES	NO	YES	NO	NO	NO	NO	NO	2
chr1	1258	NO	NO	NO	NO	NO	NO	NO	NO	YES	NO	NO	1
chr1	1259	NO	NO	NO	NO	NO	NO	NO	NO	NO	NO	NO	0
chr1	1260	NO	NO	NO	YES	NO	NO	NO	NO	YES	NO	NO	2
chr1	1261	NO	NO	NO	NO	NO	NO	NO	NO	NO	NO	NO	0
chr1	1262	YES	NO	NO	YES	NO	YES	YES	YES	YES	NO	NO	6
chr1	1263	NO	NO	NO	NO	NO	NO	NO	NO	NO	NO	NO	0
chr1	1264	NO	NO	NO	YES	YES	NO	YES	NO	YES	NO	NO	4
chr1	1265	NO	NO	NO	NO	NO	NO	NO	NO	NO	NO	NO	0
chr1	1266	NO	NO	NO	NO	NO	YES	NO	NO	NO	NO	NO	1
chr1	1267	NO	NO	NO	NO	NO	NO	NO	NO	NO	NO	NO	0
chr1	1268	NO	NO	NO	YES	NO	NO	NO	NO	YES	NO	NO	2
chr1	1269	NO	NO	NO	NO	NO	NO	NO	NO	NO	NO	NO	0
chr1	1270	NO	NO	NO	NO	NO	NO	NO	NO	YES	NO	NO	1
chr1	1271	NO	NO	NO	NO	NO	NO	NO	NO	YES	NO	NO	1
chr1	1272	NO	NO	NO	NO	NO	YES	NO	NO	NO	NO	NO	1
chr1	1273	NO	NO	NO	NO	NO	NO	NO	NO	NO	NO	NO	0
chr1	1274	NO	NO	NO	NO	NO	NO	NO	NO	NO	NO	NO	0
chr1	1275	NO	NO	NO	NO	NO	NO	NO	NO	YES	NO	NO	1
chr1	1276	YES	NO	NO	NO	NO	NO	NO	NO	YES	NO	NO	2
chr1	1277	NO	NO	NO	NO	YES	NO	NO	NO	NO	NO	NO	1
chr1	1278	NO	NO	NO	NO	YES	NO	YES	NO	YES	NO	NO	3
chr1	1279	YES	NO	YES	NO	NO	NO	NO	NO	YES	NO	NO	3
chr1	1280	YES	NO	NO	NO	NO	NO	NO	NO	NO	NO	NO	1
chr1	1281	NO	NO	YES	NO	NO	NO	NO	NO	YES	NO	NO	2
chr1	1282	NO	NO	NO	NO	NO	NO	NO	NO	YES	NO	NO	1
chr1	1283	YES	NO	YES	NO	NO	NO	NO	NO	YES	NO	NO	3
chr1	1284	NO	NO	YES	NO	NO	NO	NO	NO	NO	YES	NO	2
chr1	1285	NO	NO	YES	NO	NO	NO	NO	NO	YES	YES	NO	3
chr1	1286	NO	NO	NO	NO	NO	NO	NO	NO	YES	NO	NO	1
chr1	1287	YES	NO	NO	NO	NO	NO	NO	NO	NO	NO	NO	1
chr1	1288	NO	NO	NO	NO	NO	NO	NO	NO	NO	NO	NO	0
chr1	1289	NO	NO	NO	NO	NO	NO	NO	NO	NO	NO	NO	0
chr1	1290	NO	NO	NO	NO	NO	NO	NO	NO	NO	NO	NO	0
chr1	1291	NO	NO	NO	NO	NO	NO	NO	NO	NO	NO	NO	0
chr1	1292	NO	NO	NO	NO	NO	NO	NO	NO	NO	NO	NO	0
chr1	1293	NO	NO	NO	NO	NO	YES	NO	NO	YES	NO	NO	2
chr1	1294	NO	NO	NO	NO	NO	NO	NO	NO	YES	NO	NO	1
chr1	1295	YES	NO	NO	NO	NO	NO	NO	NO	NO	NO	NO	1
chr1	1296	YES	NO	NO	NO	YES	NO	NO	NO	YES	NO	NO	3
chr1	1297	NO	NO	YES	NO	NO	NO	NO	NO	YES	NO	NO	2
chr1	1298	NO	NO	NO	NO	NO	YES	NO	NO	YES	NO	NO	2
chr1	1299	YES	NO	NO	NO	NO	NO	NO	NO	YES	NO	NO	2
chr1	1300	YES	NO	NO	YES	NO	NO	NO	NO	YES	NO	NO	3
chr1	1301	NO	NO	NO	NO	NO	NO	NO	NO	NO	NO	NO	0
chr1	1302	NO	NO	NO	NO	NO	NO	NO	NO	NO	NO	NO	0
chr1	1303	NO	NO	NO	NO	NO	NO	NO	NO	NO	NO	NO	0
chr1	1304	YES	NO	YES	NO	NO	NO	YES	NO	YES	NO	NO	4
chr1	1305	YES	NO	NO	YES	NO	NO	NO	NO	YES	NO	NO	3
chr1	1306	NO	NO	NO	NO	NO	NO	NO	NO	NO	NO	NO	0
chr1	1307	NO	NO	NO	NO	NO	NO	NO	NO	YES	NO	NO	1
chr1	1308	YES	NO	NO	NO	NO	NO	NO	NO	YES	NO	NO	2
chr1	1309	NO	NO	NO	NO	NO	NO	NO	NO	NO	NO	NO	0
chr1	1310	NO	NO	NO	NO	YES	YES	NO	YES	YES	NO	NO	4
chr1	1311	YES	NO	NO	NO	NO	NO	NO	NO	YES	NO	NO	2
chr1	1312	NO	NO	NO	NO	NO	YES	NO	NO	YES	NO	NO	2
chr1	1313	YES	NO	YES	YES	NO	NO	NO	NO	YES	YES	NO	5
chr1	1314	YES	NO	NO	YES	YES	NO	NO	NO	YES	NO	NO	4
chr1	1315	YES	NO	NO	NO	NO	NO	NO	NO	YES	NO	NO	2
chr1	1316	YES	NO	NO	YES	NO	YES	NO	YES	YES	NO	NO	5
chr1	1317	YES	NO	NO	NO	YES	NO	NO	NO	YES	NO	NO	3
chr1	1318	YES	NO	NO	NO	NO	NO	NO	NO	NO	NO	NO	1
chr1	1319	YES	NO	NO	NO	YES	NO	NO	NO	YES	NO	NO	3
chr1	1320	YES	NO	YES	NO	YES	NO	NO	YES	YES	YES	NO	6
chr1	1321	YES	NO	NO	YES	NO	YES	NO	NO	YES	NO	NO	4
chr1	1322	NO	NO	NO	NO	NO	NO	NO	YES	YES	NO	NO	2
chr1	1323	YES	NO	NO	NO	YES	NO	NO	NO	YES	NO	NO	3
chr1	1324	YES	NO	NO	NO	YES	NO	NO	YES	YES	NO	NO	4
chr1	1325	YES	NO	NO	NO	NO	NO	NO	NO	YES	NO	NO	2
chr1	1326	NO	NO	NO	NO	NO	YES	NO	NO	NO	NO	NO	1
chr1	1327	NO	NO	NO	YES	NO	YES	NO	NO	NO	YES	NO	3
chr1	1328	NO	NO	NO	NO	NO	NO	NO	NO	YES	NO	NO	1
chr1	1329	NO	NO	NO	NO	NO	NO	NO	NO	YES	NO	NO	1
chr1	1330	NO	NO	NO	NO	NO	NO	NO	NO	NO	NO	NO	0
chr1	1331	YES	NO	NO	NO	NO	NO	NO	NO	YES	NO	NO	2
chr1	1332	NO	NO	NO	YES	YES	YES	NO	NO	YES	YES	NO	5
chr1	1333	YES	NO	NO	NO	NO	NO	NO	NO	NO	NO	NO	1
chr1	1334	NO	NO	NO	NO	NO	NO	YES	NO	YES	NO	NO	2
chr1	1335	NO	NO	NO	NO	YES	NO	NO	YES	YES	NO	NO	3
chr1	1336	NO	NO	NO	YES	NO	YES	NO	NO	YES	NO	NO	3
chr1	1337	NO	NO	NO	NO	NO	NO	NO	NO	NO	NO	NO	0
chr1	1338	NO	NO	NO	NO	YES	NO	YES	NO	NO	NO	NO	2
chr1	1339	YES	NO	NO	NO	NO	NO	NO	NO	NO	NO	NO	1
chr1	1340	YES	NO	NO	NO	NO	NO	NO	NO	YES	NO	NO	2
chr1	1341	YES	NO	YES	YES	YES	NO	NO	NO	YES	NO	NO	5
chr1	1342	YES	NO	NO	NO	NO	YES	NO	NO	YES	NO	NO	3
chr1	1343	NO	NO	NO	NO	NO	NO	NO	NO	NO	NO	NO	0
chr1	1344	YES	NO	NO	NO	NO	NO	NO	NO	YES	NO	NO	2
chr1	1345	NO	NO	NO	NO	NO	NO	NO	NO	YES	NO	NO	1
chr1	1346	NO	NO	NO	NO	NO	NO	NO	NO	NO	NO	NO	0
chr1	1347	NO	NO	NO	NO	NO	NO	NO	NO	NO	NO	NO	0
chr1	1348	NO	NO	NO	NO	NO	NO	YES	NO	NO	NO	NO	1
chr1	1349	NO	NO	NO	NO	NO	NO	NO	NO	YES	NO	NO	1
chr1	1350	YES	NO	NO	NO	NO	NO	NO	NO	YES	NO	NO	2
chr1	1351	NO	NO	NO	NO	NO	NO	NO	NO	YES	YES	NO	2
chr1	1352	NO	NO	NO	NO	NO	NO	NO	NO	NO	NO	NO	0
chr1	1353	NO	NO	NO	NO	NO	NO	NO	NO	NO	NO	NO	0
chr1	1354	NO	NO	NO	NO	NO	NO	NO	NO	YES	NO	NO	1
chr1	1355	YES	NO	NO	NO	NO	NO	NO	NO	YES	NO	NO	2
chr1	1356	NO	NO	YES	NO	NO	NO	NO	NO	YES	NO	NO	2
chr1	1357	NO	NO	NO	NO	NO	NO	NO	NO	NO	NO	NO	0
chr1	1358	NO	NO	NO	NO	YES	NO	NO	NO	YES	NO	NO	2
chr1	1359	NO	NO	NO	NO	YES	NO	NO	NO	YES	NO	NO	2
chr1	1360	NO	NO	NO	NO	NO	NO	NO	NO	NO	NO	NO	0
chr1	1361	NO	NO	NO	NO	NO	NO	NO	NO	NO	NO	NO	0
chr1	1362	YES	NO	NO	YES	NO	YES	YES	NO	YES	NO	NO	5
chr1	1363	NO	NO	NO	YES	YES	YES	NO	YES	YES	NO	NO	5
chr1	1364	NO	NO	NO	NO	NO	NO	NO	NO	NO	NO	NO	0
chr1	1365	NO	NO	NO	NO	NO	NO	NO	NO	NO	NO	NO	0
chr1	1366	YES	NO	YES	NO	NO	YES	NO	NO	YES	NO	NO	4
chr1	1367	NO	NO	NO	NO	YES	NO	NO	NO	YES	NO	NO	2
chr1	1368	NO	NO	NO	NO	NO	YES	NO	NO	YES	NO	NO	2
chr1	1369	YES	NO	NO	NO	NO	YES	NO	NO	YES	NO	NO	3
chr1	1370	YES	NO	YES	YES	NO	NO	YES	NO	YES	YES	NO	6
chr1	1371	NO	NO	NO	YES	YES	YES	NO	YES	YES	YES	NO	6
chr1	1372	YES	NO	NO	YES	NO	NO	YES	NO	YES	NO	NO	4
chr1	1373	NO	NO	NO	NO	NO	NO	NO	NO	NO	NO	NO	0
chr1	1374	NO	NO	NO	NO	NO	NO	NO	NO	NO	NO	NO	0
chr1	1375	YES	NO	NO	NO	NO	NO	NO	NO	NO	NO	NO	1
chr1	1376	NO	NO	NO	YES	NO	YES	NO	NO	NO	NO	NO	2
chr1	1377	YES	NO	NO	NO	NO	NO	NO	NO	YES	NO	NO	2
chr1	1378	NO	NO	NO	NO	NO	NO	NO	NO	NO	NO	NO	0
chr1	1379	YES	NO	NO	NO	NO	NO	NO	NO	NO	NO	NO	1
chr1	1380	NO	NO	NO	NO	NO	NO	NO	NO	YES	NO	NO	1
chr1	1381	NO	NO	NO	NO	YES	YES	NO	YES	NO	YES	NO	4
chr1	1382	NO	NO	NO	YES	NO	NO	NO	NO	YES	NO	NO	2
chr1	1383	NO	NO	NO	NO	NO	NO	NO	NO	NO	NO	NO	0
chr1	1384	NO	NO	NO	NO	NO	NO	NO	NO	NO	YES	NO	1
chr1	1385	NO	NO	NO	NO	NO	NO	NO	NO	NO	NO	NO	0
chr1	1386	NO	NO	NO	YES	NO	NO	NO	NO	YES	NO	NO	2
chr1	1387	NO	NO	NO	NO	NO	YES	NO	NO	YES	NO	NO	2
chr1	1388	YES	NO	NO	NO	YES	YES	NO	NO	YES	YES	NO	5
chr1	1389	NO	NO	YES	NO	YES	YES	YES	YES	YES	NO	NO	6
chr1	1390	NO	NO	NO	NO	NO	NO	NO	NO	YES	NO	NO	1
chr1	1391	YES	NO	NO	NO	NO	YES	NO	NO	YES	NO	NO	3
chr1	1392	NO	NO	NO	NO	NO	NO	NO	NO	NO	NO	NO	0
chr1	1393	NO	NO	NO	NO	NO	NO	NO	NO	NO	NO	NO	0
chr1	1394	YES	NO	NO	NO	NO	YES	NO	NO	YES	NO	NO	3
chr1	1395	YES	NO	NO	NO	NO	YES	NO	NO	YES	NO	NO	3
chr1	1396	NO	NO	NO	NO	YES	NO	NO	NO	YES	NO	NO	2
chr1	1397	NO	NO	NO	YES	NO	NO	NO	NO	NO	YES	NO	2
chr1	1398	YES	NO	NO	NO	YES	NO	NO	YES	NO	YES	NO	4
chr1	1399	YES	NO	NO	NO	NO	NO	NO	NO	YES	NO	NO	2
chr1	1400	YES	NO	NO	NO	NO	NO	NO	NO	NO	NO	NO	1
chr1	1401	YES	NO	NO	NO	NO	YES	NO	NO	YES	YES	NO	4
chr1	1402	YES	NO	NO	NO	YES	NO	NO	YES	NO	NO	NO	3
chr1	1403	NO	NO	NO	NO	NO	NO	NO	NO	YES	NO	NO	1
chr1	1404	YES	NO	NO	NO	YES	NO	YES	YES	YES	NO	NO	5
chr1	1405	YES	NO	YES	NO	NO	NO	NO	NO	YES	NO	NO	3
chr1	1406	YES	NO	NO	YES	NO	NO	NO	NO	YES	NO	NO	3
chr1	1407	YES	NO	NO	NO	NO	NO	NO	NO	NO	NO	NO	1
chr1	1408	YES	NO	NO	NO	NO	NO	YES	NO	NO	NO	NO	2
chr1	1409	YES	NO	YES	YES	NO	NO	YES	NO	YES	YES	NO	6
chr1	1410	NO	NO	NO	NO	NO	NO	NO	NO	NO	NO	NO	0
chr1	1411	YES	NO	NO	YES	NO	NO	NO	NO	NO	NO	NO	2
chr1	1412	YES	NO	NO	YES	YES	NO	NO	NO	YES	YES	NO	5
chr1	1413	YES	NO	YES	NO	YES	YES	NO	NO	YES	NO	NO	5
chr1	1414	NO	NO	NO	NO	YES	NO	NO	NO	YES	NO	NO	2
chr1	1415	YES	NO	YES	NO	YES	NO	NO	YES	YES	NO	NO	5
chr1	1416	YES	NO	YES	YES	NO	NO	NO	NO	YES	YES	NO	5
chr1	1417	YES	NO	YES	NO	NO	NO	NO	NO	NO	NO	NO	2
chr1	1418	NO	NO	NO	NO	NO	NO	NO	NO	YES	NO	NO	1
chr1	1419	NO	NO	NO	NO	NO	NO	NO	NO	NO	NO	NO	0
chr1	1420	NO	NO	NO	NO	NO	NO	NO	NO	NO	NO	NO	0
chr1	1421	NO	NO	NO	NO	NO	NO	NO	NO	NO	NO	NO	0
chr1	1422	NO	NO	NO	NO	NO	NO	NO	NO	NO	NO	NO	0
chr1	1423	NO	NO	NO	NO	NO	NO	NO	NO	NO	NO	NO	0
chr1	1424	NO	NO	NO	NO	NO	NO	NO	NO	NO	NO	NO	0
chr1	1425	NO	NO	NO	NO	YES	YES	NO	NO	NO	NO	NO	2
chr1	1426	NO	NO	NO	NO	NO	NO	NO	NO	NO	NO	NO	0
chr1	1427	NO	NO	NO	NO	YES	NO	NO	NO	YES	YES	NO	3
chr1	1428	NO	NO	NO	NO	NO	NO	NO	NO	NO	NO	NO	0
chr1	1429	YES	NO	NO	YES	YES	YES	NO	NO	NO	YES	NO	5
chr1	1430	NO	NO	NO	NO	NO	NO	NO	NO	NO	NO	NO	0
chr1	1431	NO	NO	NO	NO	NO	NO	NO	NO	NO	NO	NO	0
chr1	1432	NO	NO	NO	NO	NO	NO	NO	NO	NO	NO	NO	0
chr1	1433	NO	NO	NO	NO	YES	NO	NO	YES	NO	NO	NO	2
chr1	1434	NO	NO	NO	NO	YES	NO	NO	NO	YES	NO	NO	2
chr1	1435	NO	NO	NO	NO	NO	NO	YES	NO	NO	NO	NO	1
chr1	1436	NO	NO	NO	NO	YES	NO	NO	YES	NO	NO	NO	2
chr1	1437	NO	NO	NO	NO	YES	NO	NO	YES	NO	NO	NO	2
chr1	1438	YES	NO	NO	NO	NO	NO	NO	NO	NO	NO	NO	1
chr1	1439	NO	NO	NO	NO	NO	NO	NO	NO	NO	NO	NO	0
chr1	1440	NO	NO	NO	NO	NO	NO	NO	NO	NO	NO	NO	0
chr1	1441	NO	NO	NO	NO	NO	NO	NO	NO	NO	NO	NO	0
chr1	1442	NO	NO	NO	NO	NO	NO	NO	NO	NO	NO	NO	0
chr1	1443	NO	NO	NO	NO	YES	NO	NO	NO	NO	NO	NO	1
chr1	1444	NO	NO	NO	NO	YES	NO	YES	NO	NO	NO	NO	2
chr1	1445	NO	NO	NO	NO	NO	YES	NO	NO	NO	NO	NO	1
chr1	1446	NO	NO	YES	NO	NO	NO	NO	NO	NO	NO	NO	1
chr1	1447	NO	NO	YES	NO	NO	NO	YES	NO	YES	NO	NO	3
chr1	1448	NO	NO	NO	NO	NO	NO	NO	NO	NO	NO	NO	0
chr1	1449	NO	NO	NO	NO	NO	NO	NO	NO	NO	NO	NO	0
chr1	1450	NO	NO	NO	NO	NO	NO	NO	NO	NO	NO	NO	0
chr1	1451	NO	NO	NO	NO	NO	NO	NO	NO	NO	NO	NO	0
chr1	1452	NO	NO	NO	NO	NO	NO	YES	NO	NO	NO	YES	2
chr1	1453	NO	NO	NO	NO	YES	NO	YES	NO	YES	NO	NO	3
chr1	1454	NO	NO	NO	NO	NO	NO	NO	NO	NO	NO	NO	0
chr1	1455	NO	NO	NO	NO	NO	NO	YES	NO	YES	NO	NO	2
chr1	1456	NO	NO	NO	NO	NO	NO	NO	NO	NO	NO	NO	0
chr1	1457	NO	NO	NO	YES	NO	NO	NO	NO	YES	NO	NO	2
chr1	1458	NO	NO	NO	YES	NO	NO	NO	NO	NO	NO	NO	1
chr1	1459	NO	NO	NO	NO	NO	NO	NO	NO	YES	NO	NO	1
chr1	1460	NO	NO	YES	NO	NO	NO	NO	NO	YES	NO	NO	2
chr1	1461	NO	NO	NO	NO	NO	NO	NO	NO	NO	NO	NO	0
chr1	1462	NO	NO	NO	NO	NO	NO	NO	NO	NO	NO	NO	0
chr1	1463	NO	NO	NO	NO	NO	NO	NO	NO	NO	NO	NO	0
chr1	1464	NO	NO	NO	NO	NO	NO	NO	NO	NO	NO	NO	0
chr1	1465	NO	NO	NO	NO	NO	NO	NO	NO	NO	NO	NO	0
chr1	1466	NO	NO	NO	NO	NO	NO	NO	NO	NO	NO	NO	0
chr1	1467	YES	NO	NO	NO	NO	NO	NO	NO	YES	NO	NO	2
chr1	1468	YES	NO	NO	NO	NO	NO	NO	NO	YES	NO	NO	2
chr1	1469	NO	NO	NO	NO	NO	NO	NO	NO	YES	NO	NO	1
chr1	1470	YES	NO	NO	NO	NO	NO	NO	NO	YES	YES	NO	3
chr1	1471	NO	NO	YES	NO	NO	NO	NO	NO	YES	NO	NO	2
chr1	1472	NO	NO	NO	NO	NO	NO	YES	NO	YES	NO	NO	2
chr1	1473	NO	NO	NO	NO	NO	NO	NO	NO	YES	NO	NO	1
chr1	1474	YES	NO	NO	YES	YES	NO	NO	YES	NO	NO	NO	4
chr1	1475	NO	NO	NO	NO	NO	NO	NO	NO	NO	NO	NO	0
chr1	1476	NO	NO	NO	NO	NO	NO	NO	NO	NO	NO	NO	0
chr1	1477	NO	NO	NO	NO	NO	NO	NO	NO	YES	NO	NO	1
chr1	1478	NO	NO	NO	NO	NO	NO	NO	NO	YES	NO	NO	1
chr1	1479	NO	NO	NO	NO	NO	NO	NO	NO	NO	NO	NO	0
chr1	1480	YES	NO	NO	NO	NO	NO	NO	NO	YES	NO	NO	2
chr1	1481	NO	NO	NO	NO	NO	NO	NO	NO	YES	YES	NO	2
chr1	1482	NO	NO	NO	NO	NO	NO	NO	NO	YES	NO	NO	1
chr1	1483	NO	NO	NO	NO	NO	NO	NO	NO	YES	NO	NO	1
chr1	1484	NO	NO	NO	NO	NO	NO	NO	NO	YES	NO	NO	1
chr1	1485	NO	NO	NO	NO	NO	NO	NO	NO	YES	NO	NO	1
chr1	1486	NO	NO	NO	NO	NO	YES	NO	NO	NO	NO	NO	1
chr1	1487	NO	NO	NO	NO	YES	NO	NO	NO	NO	NO	NO	1
chr1	1488	NO	NO	NO	NO	NO	NO	NO	NO	NO	NO	NO	0
chr1	1489	NO	NO	NO	NO	NO	NO	NO	NO	NO	NO	NO	0
chr1	1490	NO	NO	NO	NO	NO	NO	YES	NO	YES	NO	NO	2
chr1	1491	NO	NO	YES	NO	NO	NO	NO	NO	YES	YES	NO	3
chr1	1492	NO	NO	YES	YES	YES	NO	NO	NO	NO	YES	NO	4
chr1	1493	NO	NO	NO	NO	NO	NO	NO	NO	YES	NO	NO	1
chr1	1494	NO	NO	NO	NO	NO	YES	NO	NO	NO	NO	NO	1
chr1	1495	NO	NO	NO	NO	NO	NO	NO	NO	NO	YES	NO	1
chr1	1496	NO	NO	NO	NO	NO	NO	NO	NO	NO	NO	NO	0
chr1	1497	NO	NO	NO	NO	NO	NO	NO	NO	NO	NO	NO	0
chr1	1498	NO	NO	NO	YES	NO	YES	NO	NO	NO	NO	NO	2
chr1	1499	NO	NO	NO	NO	NO	NO	NO	NO	NO	YES	NO	1
chr1	1500	NO	NO	NO	NO	NO	NO	NO	NO	NO	NO	NO	0
chr1	1501	NO	NO	NO	NO	YES	NO	NO	NO	NO	NO	NO	1
chr2	1	NO	NO	YES	NO	YES	YES	YES	YES	YES	NO	NO	6
chr2	2	NO	NO	YES	NO	NO	NO	NO	NO	YES	NO	NO	2
chr2	3	NO	NO	NO	NO	NO	NO	NO	NO	YES	NO	NO	1
chr2	4	NO	NO	NO	NO	NO	NO	NO	NO	NO	NO	NO	0
chr2	5	NO	NO	NO	NO	NO	NO	NO	NO	YES	NO	NO	1
chr2	6	NO	NO	NO	NO	NO	NO	NO	YES	YES	NO	NO	2
chr2	7	NO	NO	YES	NO	NO	NO	NO	NO	NO	NO	NO	1
chr2	8	YES	NO	YES	NO	YES	NO	NO	NO	YES	NO	NO	4
chr2	9	NO	NO	YES	NO	NO	NO	NO	NO	YES	NO	NO	2
chr2	10	NO	NO	NO	NO	NO	NO	NO	YES	YES	NO	NO	2
chr2	11	NO	NO	YES	NO	NO	NO	NO	NO	YES	NO	NO	2
chr2	12	NO	NO	NO	NO	NO	NO	NO	NO	YES	NO	NO	1
chr2	13	NO	NO	NO	NO	NO	NO	NO	NO	YES	NO	NO	1
chr2	14	YES	NO	NO	YES	NO	NO	NO	NO	YES	NO	NO	3
chr2	15	YES	NO	YES	YES	YES	YES	YES	YES	YES	NO	NO	8
chr2	16	YES	NO	NO	NO	NO	YES	YES	NO	YES	NO	NO	4
chr2	17	NO	NO	NO	NO	NO	NO	NO	NO	NO	NO	NO	0
chr2	18	YES	NO	NO	NO	NO	NO	NO	NO	YES	NO	NO	2
chr2	19	NO	NO	YES	YES	NO	YES	NO	NO	YES	NO	NO	4
chr2	20	NO	NO	NO	NO	NO	NO	YES	YES	YES	YES	NO	4
chr2	21	NO	NO	YES	NO	NO	YES	NO	NO	NO	YES	NO	3
chr2	22	NO	NO	NO	NO	NO	NO	NO	NO	NO	NO	NO	0
chr2	23	NO	NO	NO	NO	NO	NO	NO	NO	NO	NO	NO	0
chr2	24	NO	NO	YES	NO	NO	NO	NO	NO	YES	YES	NO	3
chr2	25	YES	NO	NO	YES	NO	NO	NO	NO	YES	YES	NO	4
chr2	26	NO	NO	YES	YES	NO	NO	NO	NO	YES	NO	NO	3
chr2	27	NO	NO	NO	NO	NO	NO	NO	NO	YES	NO	NO	1
chr2	28	NO	NO	NO	NO	NO	NO	NO	NO	NO	NO	NO	0
chr2	29	NO	NO	NO	NO	NO	NO	NO	NO	NO	NO	NO	0
chr2	30	NO	NO	NO	NO	YES	NO	YES	NO	YES	NO	NO	3
chr2	31	NO	NO	YES	YES	YES	NO	NO	NO	YES	NO	NO	4
chr2	32	NO	NO	NO	NO	NO	NO	NO	NO	YES	NO	NO	1
chr2	33	NO	NO	NO	NO	NO	NO	NO	NO	NO	NO	NO	0
chr2	34	NO	NO	NO	NO	NO	NO	NO	NO	YES	NO	NO	1
chr2	35	NO	NO	YES	NO	NO	NO	NO	NO	NO	NO	NO	1
chr2	36	NO	NO	NO	NO	NO	NO	NO	NO	NO	YES	NO	1
chr2	37	NO	NO	NO	NO	YES	YES	NO	YES	NO	NO	NO	3
chr2	38	NO	NO	NO	NO	NO	YES	YES	NO	YES	NO	NO	3
chr2	39	NO	NO	NO	NO	NO	NO	NO	NO	YES	NO	NO	1
chr2	40	NO	NO	NO	NO	NO	NO	NO	NO	YES	NO	NO	1
chr2	41	NO	NO	NO	NO	NO	NO	NO	NO	YES	NO	NO	1
chr2	42	NO	NO	YES	NO	NO	NO	YES	NO	YES	YES	NO	4
chr2	43	NO	NO	NO	NO	YES	NO	YES	NO	NO	NO	NO	2
chr2	44	YES	NO	NO	YES	NO	NO	NO	NO	NO	NO	NO	2
chr2	45	NO	NO	NO	NO	YES	NO	NO	NO	NO	NO	NO	1
chr2	46	YES	NO	NO	NO	YES	NO	NO	NO	NO	NO	NO	2
chr2	47	YES	NO	YES	NO	NO	NO	NO	NO	NO	NO	NO	2
chr2	48	YES	NO	NO	NO	YES	NO	NO	YES	YES	NO	NO	4
chr2	49	NO	NO	NO	NO	NO	NO	NO	NO	NO	NO	NO	0
chr2	50	NO	NO	NO	NO	NO	NO	NO	NO	NO	NO	NO	0
chr2	51	NO	NO	NO	NO	NO	NO	NO	NO	YES	NO	NO	1
chr2	52	YES	NO	NO	NO	NO	NO	NO	NO	NO	YES	NO	2
chr2	53	NO	NO	NO	NO	NO	NO	YES	NO	NO	NO	NO	1
chr2	54	NO	NO	NO	NO	NO	YES	NO	NO	NO	NO	NO	1
chr2	55	NO	NO	NO	NO	NO	NO	NO	NO	NO	NO	NO	0
chr2	56	NO	NO	YES	NO	NO	NO	NO	NO	YES	NO	NO	2
chr2	57	NO	NO	YES	NO	NO	NO	NO	NO	NO	NO	NO	1
chr2	58	NO	NO	NO	NO	NO	NO	NO	NO	NO	NO	NO	0
chr2	59	YES	NO	NO	NO	NO	NO	YES	NO	YES	YES	NO	4
chr2	60	NO	NO	NO	NO	NO	NO	NO	NO	NO	NO	NO	0
chr2	61	NO	NO	NO	NO	YES	NO	NO	NO	YES	YES	NO	3
chr2	62	NO	NO	NO	NO	NO	YES	NO	NO	NO	NO	NO	1
chr2	63	YES	NO	NO	YES	YES	NO	NO	NO	NO	NO	NO	3
chr2	64	YES	NO	NO	NO	NO	YES	NO	NO	NO	NO	NO	2
chr2	65	NO	NO	NO	NO	NO	YES	NO	NO	YES	NO	NO	2
chr2	66	NO	NO	NO	NO	NO	YES	NO	NO	YES	NO	NO	2
chr2	67	NO	NO	NO	YES	NO	NO	YES	NO	NO	NO	NO	2
chr2	68	NO	NO	NO	NO	NO	NO	NO	NO	NO	NO	NO	0
chr2	69	NO	NO	NO	NO	NO	NO	NO	NO	NO	NO	NO	0
chr2	70	YES	NO	NO	NO	NO	NO	NO	NO	NO	NO	NO	1
chr2	71	NO	NO	NO	NO	NO	NO	NO	NO	YES	NO	NO	1
chr2	72	YES	NO	NO	NO	YES	NO	NO	NO	YES	NO	NO	3
chr2	73	YES	NO	YES	NO	YES	NO	NO	NO	YES	YES	NO	5
chr2	74	YES	NO	NO	NO	YES	NO	YES	YES	YES	YES	NO	6
chr2	75	NO	NO	NO	NO	NO	NO	NO	NO	NO	NO	NO	0
chr2	76	NO	NO	YES	NO	NO	YES	NO	NO	YES	YES	NO	4
chr2	77	NO	NO	NO	NO	NO	NO	NO	NO	NO	NO	NO	0
chr2	78	NO	NO	NO	YES	NO	NO	NO	NO	NO	NO	NO	1
chr2	79	NO	NO	NO	NO	NO	NO	NO	NO	NO	NO	NO	0
chr2	80	NO	NO	NO	NO	NO	NO	NO	NO	YES	NO	NO	1
chr2	81	NO	NO	NO	NO	NO	NO	NO	NO	NO	NO	NO	0
chr2	82	NO	NO	NO	NO	NO	NO	NO	NO	NO	NO	NO	0
chr2	83	NO	NO	NO	NO	YES	NO	YES	YES	NO	YES	NO	4
chr2	84	YES	NO	NO	YES	YES	NO	NO	NO	YES	NO	NO	4
chr2	85	YES	NO	NO	NO	YES	YES	YES	YES	YES	YES	NO	7
chr2	86	NO	NO	NO	NO	YES	NO	YES	NO	YES	NO	NO	3
chr2	87	YES	NO	NO	NO	YES	NO	NO	NO	YES	NO	NO	3
chr2	88	YES	NO	NO	NO	YES	NO	NO	NO	YES	NO	NO	3
chr2	89	YES	NO	NO	NO	YES	NO	NO	NO	YES	NO	NO	3
chr2	90	YES	NO	NO	NO	NO	NO	NO	NO	YES	NO	NO	2
chr2	91	YES	NO	NO	YES	NO	NO	NO	NO	YES	YES	NO	4
chr2	92	YES	NO	NO	NO	NO	YES	NO	NO	YES	NO	NO	3
chr2	93	YES	NO	YES	NO	NO	NO	YES	NO	YES	NO	NO	4
chr2	94	NO	NO	YES	NO	NO	NO	NO	NO	YES	NO	NO	2
chr2	95	YES	NO	NO	NO	NO	NO	NO	NO	NO	NO	NO	1
chr2	96	NO	NO	NO	YES	YES	NO	NO	NO	YES	YES	NO	4
chr2	97	NO	NO	NO	NO	YES	NO	NO	NO	YES	NO	NO	2
chr2	98	NO	NO	NO	NO	NO	NO	NO	NO	NO	NO	NO	0
chr2	99	NO	NO	NO	NO	NO	NO	NO	NO	YES	NO	NO	1
chr2	100	NO	NO	NO	NO	NO	YES	NO	NO	YES	YES	NO	3
chr2	101	NO	NO	NO	NO	NO	NO	NO	NO	NO	NO	NO	0
chr2	102	YES	NO	YES	NO	YES	NO	NO	YES	YES	NO	NO	5
chr2	103	NO	NO	NO	NO	NO	NO	NO	NO	NO	NO	NO	0
chr2	104	NO	NO	YES	NO	NO	NO	NO	NO	NO	NO	NO	1
chr2	105	NO	NO	NO	NO	NO	NO	NO	NO	NO	NO	NO	0
chr2	106	NO	NO	NO	YES	YES	NO	NO	YES	NO	NO	NO	3
chr2	107	YES	NO	YES	YES	NO	YES	NO	NO	YES	NO	NO	5
chr2	108	NO	NO	NO	NO	YES	NO	NO	NO	NO	NO	NO	1
chr2	109	NO	NO	NO	NO	NO	NO	NO	NO	YES	NO	NO	1
chr2	110	NO	NO	NO	NO	YES	NO	NO	YES	YES	NO	NO	3
chr2	111	NO	NO	NO	NO	YES	NO	NO	NO	YES	NO	NO	2
chr2	112	YES	NO	NO	NO	NO	NO	YES	NO	YES	YES	NO	4
chr2	113	NO	NO	NO	NO	YES	NO	YES	NO	YES	NO	NO	3
chr2	114	YES	NO	NO	NO	YES	YES	NO	YES	YES	NO	NO	5
chr2	115	NO	NO	NO	NO	YES	NO	NO	NO	NO	NO	NO	1
chr2	116	NO	NO	NO	NO	NO	NO	NO	NO	NO	NO	NO	0
chr2	117	NO	NO	NO	NO	NO	NO	NO	NO	NO	NO	NO	0
chr2	118	NO	NO	NO	NO	NO	NO	NO	NO	YES	NO	NO	1
chr2	119	NO	NO	NO	NO	YES	NO	NO	NO	YES	NO	NO	2
chr2	120	NO	NO	NO	NO	YES	NO	NO	YES	NO	NO	NO	2
chr2	121	NO	NO	NO	NO	NO	YES	NO	NO	YES	NO	NO	2
chr2	122	NO	NO	NO	NO	NO	NO	NO	NO	YES	NO	NO	1
chr2	123	YES	NO	YES	NO	NO	NO	NO	NO	YES	NO	NO	3
chr2	124	NO	NO	NO	NO	YES	NO	NO	NO	NO	NO	NO	1
chr2	125	NO	NO	NO	YES	YES	NO	NO	YES	YES	YES	NO	5
chr2	126	NO	NO	NO	NO	NO	YES	NO	NO	NO	NO	NO	1
chr2	127	NO	NO	NO	NO	NO	NO	NO	NO	NO	NO	NO	0
chr2	128	YES	NO	NO	NO	NO	NO	NO	NO	NO	NO	NO	1
chr2	129	NO	NO	NO	NO	NO	NO	NO	NO	NO	NO	NO	0
chr2	130	NO	NO	NO	NO	YES	YES	YES	YES	YES	NO	NO	5
chr2	131	YES	NO	NO	NO	NO	NO	NO	NO	NO	NO	NO	1
chr2	132	NO	NO	NO	NO	NO	NO	NO	NO	NO	NO	NO	0
chr2	133	YES	NO	YES	NO	YES	NO	NO	YES	YES	NO	NO	5
chr2	134	YES	NO	YES	NO	NO	NO	YES	NO	NO	NO	NO	3
chr2	135	NO	NO	YES	YES	YES	NO	NO	YES	NO	NO	NO	4
chr2	136	NO	NO	NO	NO	NO	YES	NO	NO	NO	NO	NO	1
chr2	137	NO	NO	YES	NO	NO	NO	NO	NO	YES	NO	NO	2
chr2	138	NO	NO	NO	NO	NO	NO	NO	NO	NO	NO	NO	0
chr2	139	NO	NO	NO	NO	YES	NO	NO	NO	YES	NO	NO	2
chr2	140	NO	NO	NO	NO	NO	NO	NO	NO	NO	NO	NO	0
chr2	141	YES	NO	NO	NO	NO	NO	NO	NO	YES	NO	NO	2
chr2	142	NO	NO	NO	NO	YES	NO	NO	NO	NO	NO	NO	1
chr2	143	NO	NO	NO	NO	NO	NO	NO	NO	NO	NO	NO	0
chr2	144	NO	NO	NO	NO	NO	NO	NO	NO	YES	NO	NO	1
chr2	145	YES	NO	NO	NO	YES	NO	YES	NO	YES	YES	NO	5
chr2	146	YES	NO	NO	NO	NO	NO	NO	NO	YES	NO	NO	2
chr2	147	NO	NO	YES	NO	YES	YES	NO	NO	YES	YES	NO	5
chr2	148	NO	NO	YES	NO	NO	NO	NO	NO	YES	NO	NO	2
chr2	149	YES	NO	YES	NO	YES	YES	NO	YES	YES	NO	NO	6
chr2	150	YES	NO	YES	YES	YES	YES	NO	YES	YES	YES	NO	8
chr2	151	YES	NO	YES	NO	YES	YES	YES	YES	YES	YES	YES	9
chr2	152	NO	NO	NO	NO	YES	NO	NO	NO	YES	NO	NO	2
chr2	153	NO	NO	YES	NO	YES	NO	NO	YES	YES	YES	NO	5
chr2	154	YES	NO	YES	NO	YES	NO	NO	NO	YES	NO	NO	4
chr2	155	NO	NO	YES	NO	NO	NO	NO	NO	YES	NO	NO	2
chr2	156	NO	NO	YES	NO	NO	NO	NO	NO	YES	NO	NO	2
chr2	157	NO	NO	NO	NO	NO	NO	NO	NO	YES	NO	NO	1
chr2	158	NO	NO	NO	NO	YES	NO	NO	YES	YES	NO	NO	3
chr2	159	YES	NO	NO	NO	NO	NO	NO	NO	YES	NO	NO	2
chr2	160	NO	NO	NO	NO	NO	NO	NO	NO	YES	NO	NO	1
chr2	161	YES	NO	NO	NO	NO	NO	NO	NO	YES	NO	NO	2
chr2	162	YES	NO	YES	NO	NO	NO	YES	NO	YES	NO	NO	4
chr2	163	YES	NO	NO	NO	YES	NO	NO	NO	YES	NO	NO	3
chr2	164	NO	NO	NO	NO	NO	NO	NO	NO	YES	NO	NO	1
chr2	165	NO	NO	YES	NO	NO	NO	YES	NO	YES	NO	NO	3
chr2	166	YES	NO	NO	NO	YES	YES	NO	YES	YES	NO	NO	5
chr2	167	YES	NO	NO	YES	YES	NO	NO	NO	NO	NO	NO	3
chr2	168	YES	NO	NO	NO	YES	NO	NO	NO	YES	NO	NO	3
chr2	169	YES	NO	NO	NO	NO	NO	NO	YES	YES	NO	NO	3
chr2	170	YES	NO	YES	NO	YES	NO	NO	YES	YES	NO	NO	5
chr2	171	NO	NO	NO	NO	NO	NO	NO	NO	YES	NO	NO	1
chr2	172	NO	NO	NO	NO	NO	NO	NO	NO	YES	NO	NO	1
chr2	173	NO	NO	YES	NO	YES	YES	NO	YES	YES	NO	NO	5
chr2	174	NO	NO	NO	NO	NO	NO	NO	NO	YES	NO	NO	1
chr2	175	NO	NO	YES	YES	YES	NO	NO	NO	YES	NO	NO	4
chr2	176	NO	NO	NO	NO	NO	NO	NO	NO	NO	NO	NO	0
chr2	177	NO	NO	NO	NO	NO	NO	NO	NO	NO	NO	NO	0
chr2	178	NO	NO	YES	YES	YES	NO	NO	NO	YES	YES	NO	5
chr2	179	NO	NO	NO	NO	NO	NO	NO	NO	NO	NO	NO	0
chr2	180	YES	NO	NO	NO	NO	NO	NO	NO	NO	NO	NO	1
chr2	181	NO	NO	NO	NO	YES	NO	NO	YES	YES	NO	NO	3
chr2	182	NO	NO	YES	NO	NO	NO	NO	NO	YES	NO	NO	2
chr2	183	NO	NO	YES	NO	NO	NO	NO	YES	YES	NO	NO	3
chr2	184	NO	NO	NO	YES	NO	NO	NO	YES	NO	NO	NO	2
chr2	185	NO	NO	YES	NO	NO	NO	NO	NO	YES	NO	NO	2
chr2	186	YES	NO	NO	NO	YES	NO	NO	YES	YES	NO	NO	4
chr2	187	NO	NO	NO	NO	NO	NO	NO	NO	YES	NO	NO	1
chr2	188	NO	NO	NO	NO	NO	NO	NO	NO	NO	NO	NO	0
chr2	189	NO	NO	NO	NO	NO	NO	NO	NO	NO	NO	NO	0
chr2	190	NO	NO	NO	NO	NO	NO	NO	NO	YES	NO	NO	1
chr2	191	NO	NO	NO	NO	NO	NO	NO	NO	YES	NO	NO	1
chr2	192	NO	NO	NO	NO	NO	YES	NO	NO	YES	NO	NO	2
chr2	193	NO	NO	NO	NO	NO	NO	NO	NO	NO	NO	NO	0
chr2	194	NO	NO	NO	NO	NO	NO	NO	NO	NO	NO	NO	0
chr2	195	NO	NO	NO	NO	NO	NO	YES	NO	YES	NO	NO	2
chr2	196	NO	NO	YES	NO	NO	NO	YES	NO	YES	NO	NO	3
chr2	197	NO	NO	NO	YES	NO	NO	NO	NO	YES	NO	NO	2
chr2	198	YES	NO	NO	NO	NO	NO	NO	NO	YES	NO	NO	2
chr2	199	NO	NO	YES	NO	YES	NO	NO	YES	NO	NO	NO	3
chr2	200	NO	NO	NO	NO	YES	NO	NO	NO	NO	NO	NO	1
chr2	201	NO	NO	YES	NO	NO	NO	YES	NO	NO	NO	NO	2
chr2	202	NO	NO	NO	NO	NO	NO	NO	NO	YES	YES	NO	2
chr2	203	NO	NO	YES	NO	YES	NO	NO	NO	YES	YES	NO	4
chr2	204	NO	NO	NO	NO	YES	NO	NO	NO	YES	NO	NO	2
chr2	205	NO	NO	NO	NO	NO	NO	NO	NO	NO	NO	NO	0
chr2	206	NO	NO	YES	NO	NO	NO	NO	NO	YES	YES	NO	3
chr2	207	NO	NO	NO	NO	NO	NO	NO	NO	NO	NO	NO	0
chr2	208	YES	NO	NO	NO	NO	NO	NO	NO	YES	NO	NO	2
chr2	209	NO	NO	NO	NO	NO	NO	NO	NO	YES	NO	NO	1
chr2	210	NO	NO	NO	NO	NO	NO	NO	NO	NO	NO	NO	0
chr2	211	NO	NO	YES	YES	YES	YES	YES	YES	YES	YES	NO	8
chr2	212	NO	NO	YES	NO	NO	YES	YES	NO	YES	YES	NO	5
chr2	213	NO	NO	NO	NO	NO	NO	NO	NO	NO	NO	NO	0
chr2	214	NO	NO	NO	NO	NO	NO	YES	NO	YES	NO	NO	2
chr2	215	NO	NO	NO	NO	YES	NO	NO	YES	YES	NO	NO	3
chr2	216	NO	NO	NO	NO	YES	NO	NO	YES	YES	YES	NO	4
chr2	217	NO	NO	YES	NO	NO	NO	NO	NO	YES	NO	NO	2
chr2	218	NO	NO	YES	NO	YES	NO	YES	YES	YES	YES	NO	6
chr2	219	NO	NO	NO	NO	YES	NO	NO	NO	NO	NO	NO	1
chr2	220	YES	NO	NO	YES	NO	NO	YES	NO	YES	NO	NO	4
chr2	221	NO	NO	YES	NO	NO	NO	NO	NO	YES	NO	NO	2
chr2	222	NO	NO	NO	NO	YES	NO	NO	NO	YES	YES	NO	3
chr2	223	NO	NO	YES	NO	NO	NO	NO	NO	YES	NO	NO	2
chr2	224	NO	NO	YES	NO	NO	YES	YES	NO	YES	NO	NO	4
chr2	225	NO	NO	NO	NO	NO	NO	NO	NO	YES	NO	NO	1
chr2	226	NO	NO	YES	NO	YES	NO	YES	NO	YES	YES	NO	5
chr2	227	NO	NO	NO	NO	YES	NO	NO	NO	NO	NO	NO	1
chr2	228	YES	NO	NO	YES	NO	NO	NO	NO	NO	NO	NO	2
chr2	229	YES	NO	NO	NO	NO	NO	NO	NO	YES	NO	NO	2
chr2	230	YES	NO	NO	NO	NO	NO	NO	NO	NO	NO	YES	2
chr2	231	NO	NO	NO	NO	YES	NO	NO	NO	YES	NO	NO	2
chr2	232	NO	NO	NO	NO	NO	NO	NO	NO	NO	NO	NO	0
chr2	233	YES	NO	NO	NO	NO	NO	NO	NO	NO	NO	NO	1
chr2	234	NO	NO	NO	NO	YES	NO	NO	YES	NO	NO	NO	2
chr2	235	YES	NO	NO	NO	NO	NO	NO	NO	YES	NO	NO	2
chr2	236	NO	NO	NO	NO	YES	NO	NO	YES	NO	NO	NO	2
chr2	237	NO	NO	NO	NO	NO	NO	NO	NO	NO	NO	NO	0
chr2	238	YES	NO	YES	YES	NO	YES	YES	YES	YES	NO	NO	7
chr2	239	NO	NO	NO	NO	NO	NO	NO	NO	NO	NO	NO	0
chr2	240	YES	NO	NO	NO	YES	NO	NO	NO	YES	NO	NO	3
chr2	241	NO	NO	NO	NO	NO	NO	NO	NO	YES	NO	NO	1
chr2	242	YES	NO	YES	NO	YES	YES	YES	YES	YES	YES	NO	8
chr2	243	NO	NO	NO	NO	NO	NO	NO	NO	NO	NO	NO	0
chr2	244	NO	NO	NO	NO	NO	NO	NO	NO	NO	NO	NO	0
chr2	245	NO	NO	NO	NO	NO	NO	NO	NO	NO	NO	NO	0
chr2	246	NO	NO	NO	YES	NO	NO	NO	NO	YES	NO	NO	2
chr2	247	NO	NO	NO	NO	YES	NO	NO	NO	YES	NO	NO	2
chr2	248	NO	NO	NO	NO	NO	NO	NO	NO	YES	NO	NO	1
chr2	249	NO	NO	NO	NO	NO	NO	NO	NO	YES	NO	NO	1
chr2	250	NO	NO	NO	NO	NO	NO	NO	NO	NO	NO	NO	0
chr2	251	NO	NO	NO	NO	NO	NO	NO	NO	NO	NO	NO	0
chr2	252	NO	NO	NO	NO	NO	NO	NO	NO	YES	NO	NO	1
chr2	253	NO	NO	NO	YES	YES	NO	NO	YES	YES	YES	NO	5
chr2	254	NO	NO	NO	NO	NO	NO	NO	NO	YES	NO	NO	1
chr2	255	NO	NO	NO	NO	YES	NO	NO	YES	YES	NO	NO	3
chr2	256	NO	NO	NO	NO	NO	NO	NO	NO	NO	NO	NO	0
chr2	257	NO	NO	NO	YES	NO	NO	NO	NO	YES	NO	NO	2
chr2	258	YES	NO	NO	NO	YES	NO	NO	NO	NO	NO	NO	2
chr2	259	NO	NO	NO	NO	NO	NO	NO	NO	YES	NO	NO	1
chr2	260	NO	NO	NO	NO	NO	NO	NO	NO	YES	NO	NO	1
chr2	261	NO	NO	NO	NO	NO	NO	NO	NO	NO	NO	NO	0
chr2	262	YES	NO	YES	NO	YES	NO	NO	NO	NO	NO	NO	3
chr2	263	NO	NO	YES	NO	YES	NO	NO	NO	YES	NO	NO	3
chr2	264	YES	NO	NO	NO	NO	NO	NO	NO	YES	NO	NO	2
chr2	265	NO	NO	YES	NO	NO	NO	YES	NO	YES	NO	NO	3
chr2	266	NO	NO	NO	NO	NO	YES	NO	NO	NO	NO	NO	1
chr2	267	NO	NO	NO	NO	NO	NO	NO	NO	NO	NO	NO	0
chr2	268	NO	NO	NO	NO	NO	NO	NO	NO	NO	NO	NO	0
chr2	269	NO	NO	NO	NO	NO	NO	NO	NO	NO	YES	NO	1
chr2	270	NO	NO	NO	NO	NO	NO	NO	NO	NO	NO	NO	0
chr2	271	NO	NO	YES	NO	NO	NO	NO	NO	YES	YES	NO	3
chr2	272	NO	NO	NO	NO	NO	NO	NO	NO	YES	NO	NO	1
chr2	273	NO	NO	NO	NO	NO	NO	NO	NO	NO	NO	NO	0
chr2	274	NO	NO	NO	NO	YES	NO	NO	NO	YES	YES	NO	3
chr2	275	NO	NO	NO	NO	NO	NO	NO	NO	NO	NO	NO	0
chr2	276	NO	NO	NO	NO	NO	NO	NO	NO	YES	NO	NO	1
chr2	277	NO	NO	NO	YES	NO	NO	NO	NO	YES	NO	NO	2
chr2	278	NO	NO	NO	NO	YES	NO	YES	YES	YES	YES	NO	5
chr2	279	NO	NO	NO	NO	NO	NO	YES	NO	YES	NO	NO	2
chr2	280	NO	NO	NO	NO	NO	NO	YES	NO	NO	NO	NO	1
chr2	281	NO	NO	YES	NO	YES	NO	NO	YES	YES	YES	NO	5
chr2	282	NO	NO	YES	NO	YES	YES	YES	NO	YES	YES	NO	6
chr2	283	NO	NO	NO	NO	YES	NO	NO	YES	NO	YES	NO	3
chr2	284	NO	NO	YES	YES	YES	NO	YES	NO	YES	YES	NO	6
chr2	285	YES	NO	NO	NO	NO	YES	YES	NO	YES	YES	NO	5
chr2	286	YES	NO	NO	YES	YES	YES	NO	YES	NO	NO	NO	5
chr2	287	NO	NO	NO	NO	NO	NO	NO	NO	YES	YES	NO	2
chr2	288	YES	NO	NO	NO	YES	NO	NO	NO	NO	NO	NO	2
chr2	289	NO	NO	NO	NO	NO	NO	YES	NO	NO	YES	NO	2
chr2	290	YES	NO	NO	NO	NO	NO	NO	NO	YES	YES	NO	3
chr2	291	NO	NO	NO	NO	NO	NO	YES	NO	YES	NO	NO	2
chr2	292	NO	NO	NO	NO	NO	NO	NO	NO	NO	NO	NO	0
chr2	293	NO	NO	NO	NO	NO	NO	NO	NO	NO	NO	NO	0
chr2	294	NO	NO	NO	NO	YES	NO	NO	NO	NO	NO	NO	1
chr2	295	NO	NO	NO	NO	NO	YES	NO	NO	NO	YES	NO	2
chr2	296	NO	NO	NO	NO	NO	NO	NO	NO	YES	NO	NO	1
chr2	297	NO	NO	NO	NO	NO	NO	NO	NO	NO	NO	NO	0
chr2	298	NO	NO	NO	NO	NO	NO	NO	NO	YES	NO	NO	1
chr2	299	NO	NO	NO	NO	NO	NO	YES	NO	YES	NO	NO	2
chr2	300	YES	NO	NO	YES	YES	NO	NO	NO	YES	NO	NO	4
chr2	301	NO	NO	NO	NO	NO	NO	NO	NO	NO	NO	NO	0
chr2	302	NO	NO	YES	NO	YES	NO	NO	NO	YES	NO	NO	3
chr2	303	YES	NO	YES	NO	NO	YES	NO	NO	NO	NO	NO	3
chr2	304	YES	NO	NO	NO	NO	NO	NO	NO	NO	NO	NO	1
chr2	305	NO	NO	NO	YES	NO	NO	NO	NO	YES	NO	NO	2
chr2	306	NO	NO	NO	NO	NO	NO	NO	NO	NO	NO	NO	0
chr2	307	NO	NO	NO	NO	NO	NO	NO	NO	YES	NO	NO	1
chr2	308	NO	NO	YES	YES	NO	NO	NO	NO	NO	YES	NO	3
chr2	309	NO	NO	YES	NO	NO	YES	NO	NO	NO	NO	NO	2
chr2	310	NO	NO	NO	YES	YES	NO	NO	NO	YES	NO	NO	3
chr2	311	YES	NO	NO	NO	NO	NO	NO	NO	NO	NO	NO	1
chr2	312	NO	NO	YES	NO	NO	YES	NO	NO	NO	NO	NO	2
chr2	313	NO	NO	NO	NO	NO	NO	NO	NO	NO	NO	NO	0
chr2	314	NO	NO	NO	NO	NO	NO	NO	NO	YES	NO	NO	1
chr2	315	YES	NO	NO	NO	NO	NO	NO	NO	YES	YES	NO	3
chr2	316	NO	NO	NO	NO	NO	YES	NO	NO	NO	NO	NO	1
chr2	317	NO	NO	NO	NO	YES	NO	NO	NO	NO	NO	NO	1
chr2	318	NO	NO	NO	NO	NO	NO	NO	NO	NO	NO	NO	0
chr2	319	NO	NO	NO	NO	NO	NO	NO	NO	YES	NO	NO	1
chr2	320	NO	NO	NO	NO	NO	NO	NO	NO	NO	NO	NO	0
chr2	321	NO	NO	NO	NO	NO	NO	NO	NO	YES	NO	NO	1
chr2	322	NO	NO	NO	NO	NO	NO	NO	NO	NO	NO	NO	0
chr2	323	NO	NO	YES	NO	NO	YES	NO	NO	YES	NO	NO	3
chr2	324	NO	NO	NO	NO	NO	NO	NO	NO	NO	NO	NO	0
chr2	325	NO	NO	NO	YES	NO	YES	NO	NO	YES	NO	NO	3
chr2	326	NO	NO	NO	YES	NO	YES	NO	NO	YES	NO	NO	3
chr2	327	NO	NO	NO	YES	NO	NO	NO	NO	NO	NO	NO	1
chr2	328	NO	NO	NO	NO	NO	NO	NO	NO	NO	NO	NO	0
chr2	329	NO	NO	NO	NO	YES	NO	NO	YES	NO	NO	NO	2
chr2	330	YES	NO	NO	NO	NO	NO	YES	NO	YES	NO	NO	3
chr2	331	NO	NO	YES	NO	NO	NO	YES	NO	NO	NO	NO	2
chr2	332	NO	NO	YES	NO	NO	NO	NO	NO	YES	NO	NO	2
chr2	333	NO	NO	NO	NO	NO	NO	NO	NO	NO	NO	NO	0
chr2	334	NO	NO	NO	NO	NO	NO	NO	NO	NO	NO	NO	0
chr2	335	NO	NO	NO	NO	YES	NO	YES	NO	YES	NO	NO	3
chr2	336	NO	NO	YES	NO	NO	NO	NO	NO	YES	NO	NO	2
chr2	337	NO	NO	YES	NO	YES	NO	NO	NO	NO	NO	NO	2
chr2	338	NO	NO	NO	NO	NO	NO	NO	NO	NO	NO	NO	0
chr2	339	NO	NO	NO	NO	NO	NO	NO	NO	NO	NO	NO	0
chr2	340	NO	NO	NO	NO	NO	NO	NO	NO	NO	NO	NO	0
chr2	341	YES	NO	NO	NO	YES	YES	YES	YES	YES	NO	NO	6
chr2	342	YES	NO	NO	NO	NO	NO	NO	NO	YES	NO	NO	2
chr2	343	NO	NO	NO	NO	NO	NO	NO	NO	YES	NO	NO	1
chr2	344	NO	NO	NO	NO	NO	NO	NO	NO	NO	NO	NO	0
chr2	345	NO	NO	NO	YES	NO	NO	YES	NO	YES	NO	NO	3
chr2	346	NO	NO	NO	NO	NO	NO	NO	NO	YES	YES	NO	2
chr2	347	YES	NO	YES	YES	NO	NO	NO	YES	NO	NO	NO	4
chr2	348	NO	NO	NO	NO	YES	NO	NO	YES	YES	NO	NO	3
chr2	349	NO	NO	NO	NO	NO	NO	NO	NO	NO	NO	NO	0
chr2	350	NO	NO	YES	NO	NO	NO	NO	NO	NO	NO	NO	1
chr2	351	NO	NO	NO	NO	NO	NO	NO	NO	NO	NO	NO	0
chr2	352	NO	NO	NO	YES	NO	NO	NO	YES	NO	NO	NO	2
chr2	353	NO	NO	NO	NO	NO	NO	NO	NO	NO	NO	NO	0
chr2	354	NO	NO	NO	NO	NO	NO	NO	NO	YES	NO	NO	1
chr2	355	YES	NO	YES	YES	YES	YES	YES	YES	NO	YES	NO	8
chr2	356	NO	NO	NO	YES	NO	NO	YES	NO	YES	NO	NO	3
chr2	357	NO	NO	NO	NO	NO	NO	NO	NO	NO	NO	NO	0
chr2	358	NO	NO	NO	YES	NO	NO	NO	NO	NO	NO	NO	1
chr2	359	YES	NO	NO	NO	NO	NO	NO	NO	NO	NO	NO	1
chr2	360	NO	NO	NO	NO	NO	NO	NO	NO	YES	NO	NO	1
chr2	361	YES	NO	NO	YES	NO	NO	YES	NO	YES	NO	NO	4
chr2	362	NO	NO	NO	YES	NO	NO	NO	NO	YES	NO	NO	2
chr2	363	NO	NO	NO	YES	NO	NO	NO	NO	YES	NO	NO	2
chr2	364	NO	NO	NO	NO	NO	NO	NO	NO	YES	NO	NO	1
chr2	365	NO	NO	NO	YES	NO	YES	NO	NO	YES	NO	NO	3
chr2	366	NO	NO	NO	YES	NO	NO	NO	NO	NO	NO	NO	1
chr2	367	NO	NO	NO	NO	NO	NO	NO	NO	NO	NO	NO	0
chr2	368	NO	NO	NO	NO	NO	NO	NO	NO	NO	NO	NO	0
chr2	369	NO	NO	NO	NO	YES	NO	NO	NO	YES	NO	NO	2
chr2	370	NO	NO	NO	NO	NO	NO	NO	NO	NO	NO	NO	0
chr2	371	NO	NO	NO	NO	NO	NO	NO	NO	YES	YES	NO	2
chr2	372	NO	NO	NO	YES	NO	NO	NO	NO	YES	NO	NO	2
chr2	373	NO	NO	NO	NO	NO	NO	NO	NO	NO	NO	NO	0
chr2	374	NO	NO	YES	NO	YES	NO	YES	YES	NO	YES	NO	5
chr2	375	NO	NO	NO	NO	NO	NO	NO	NO	NO	YES	NO	1
chr2	376	NO	NO	NO	YES	YES	NO	NO	YES	NO	NO	NO	3
chr2	377	NO	NO	NO	NO	YES	NO	NO	NO	NO	NO	NO	1
chr2	378	NO	NO	YES	NO	YES	NO	NO	YES	YES	NO	NO	4
chr2	379	NO	NO	NO	NO	NO	NO	NO	NO	NO	YES	NO	1
chr2	380	NO	NO	NO	YES	YES	NO	NO	YES	NO	YES	NO	4
chr2	381	NO	NO	NO	YES	NO	NO	NO	NO	NO	NO	NO	1
chr2	382	NO	NO	NO	NO	NO	YES	NO	NO	NO	NO	NO	1
chr2	383	NO	NO	YES	YES	NO	NO	NO	NO	YES	NO	NO	3
chr2	384	NO	NO	NO	YES	NO	NO	NO	NO	YES	NO	NO	2
chr2	385	NO	NO	NO	NO	NO	NO	NO	NO	YES	NO	NO	1
chr2	386	NO	NO	YES	NO	YES	NO	YES	NO	YES	YES	NO	5
chr2	387	NO	NO	NO	NO	NO	YES	NO	NO	YES	NO	NO	2
chr2	388	YES	NO	NO	YES	NO	YES	NO	NO	NO	YES	NO	4
chr2	389	NO	NO	NO	NO	YES	NO	NO	YES	NO	NO	NO	2
chr2	390	NO	NO	NO	NO	NO	NO	NO	NO	NO	NO	NO	0
chr2	391	NO	NO	NO	NO	YES	NO	NO	YES	YES	NO	NO	3
chr2	392	NO	NO	YES	NO	NO	NO	NO	NO	NO	NO	NO	1
chr2	393	NO	NO	NO	NO	NO	NO	NO	NO	NO	NO	NO	0
chr2	394	NO	NO	NO	NO	NO	NO	NO	NO	YES	NO	NO	1
chr2	395	NO	NO	YES	NO	NO	NO	YES	NO	NO	YES	NO	3
chr2	396	NO	NO	YES	NO	NO	NO	YES	NO	YES	YES	NO	4
chr2	397	NO	NO	NO	NO	NO	YES	YES	NO	NO	NO	NO	2
chr2	398	YES	NO	YES	YES	NO	YES	YES	NO	NO	YES	NO	6
chr2	399	NO	NO	NO	NO	YES	NO	NO	YES	YES	NO	NO	3
chr2	400	NO	NO	YES	NO	NO	NO	NO	YES	YES	YES	NO	4
chr2	401	YES	NO	YES	YES	YES	YES	NO	NO	YES	YES	NO	7
chr2	402	YES	NO	YES	YES	YES	YES	YES	YES	YES	YES	NO	9
chr2	403	NO	NO	NO	NO	NO	NO	NO	NO	NO	NO	NO	0
chr2	404	NO	NO	NO	NO	NO	NO	NO	NO	NO	NO	NO	0
chr2	405	NO	NO	NO	NO	NO	NO	NO	NO	NO	NO	NO	0
chr2	406	NO	NO	NO	NO	NO	NO	NO	NO	NO	NO	NO	0
chr2	407	NO	NO	NO	NO	NO	NO	NO	NO	NO	NO	NO	0
chr2	408	NO	NO	NO	NO	NO	NO	NO	NO	NO	NO	NO	0
chr2	409	NO	NO	NO	NO	NO	NO	NO	NO	NO	NO	NO	0
chr2	410	NO	NO	NO	NO	NO	NO	NO	NO	NO	NO	NO	0
chr2	411	NO	NO	NO	NO	NO	NO	NO	NO	NO	NO	NO	0
chr2	412	NO	NO	YES	YES	NO	NO	YES	YES	YES	YES	NO	6
chr2	413	NO	NO	NO	NO	NO	NO	NO	NO	NO	NO	NO	0
chr2	414	NO	NO	NO	NO	NO	NO	NO	NO	NO	NO	NO	0
chr2	415	NO	NO	NO	NO	NO	NO	NO	NO	NO	NO	NO	0
chr2	416	NO	NO	YES	NO	NO	YES	NO	NO	NO	NO	NO	2
chr2	417	NO	NO	YES	NO	YES	YES	NO	NO	NO	NO	NO	3
chr2	418	NO	NO	YES	YES	YES	YES	NO	YES	YES	YES	NO	7
chr2	419	NO	NO	NO	NO	NO	NO	NO	NO	NO	NO	NO	0
chr2	420	NO	NO	YES	YES	YES	NO	YES	NO	NO	YES	NO	5
chr2	421	NO	NO	NO	NO	NO	YES	NO	NO	NO	NO	NO	1
chr2	422	YES	NO	YES	YES	NO	YES	YES	NO	YES	YES	NO	7
chr2	423	NO	NO	YES	YES	NO	YES	NO	NO	YES	YES	NO	5
chr2	424	NO	NO	YES	NO	NO	NO	NO	NO	NO	NO	NO	1
chr2	425	NO	NO	NO	NO	NO	NO	NO	NO	YES	NO	NO	1
chr2	426	NO	NO	NO	NO	NO	NO	NO	NO	NO	NO	NO	0
chr2	427	NO	NO	YES	NO	NO	NO	NO	NO	NO	NO	NO	1
chr2	428	NO	NO	YES	YES	NO	NO	YES	NO	NO	YES	NO	4
chr2	429	NO	NO	YES	NO	NO	NO	YES	NO	YES	YES	NO	4
chr2	430	NO	NO	NO	NO	NO	YES	NO	NO	YES	NO	NO	2
chr2	431	NO	NO	NO	NO	NO	NO	NO	NO	NO	NO	NO	0
chr2	432	NO	NO	NO	NO	YES	NO	NO	YES	NO	NO	NO	2
chr2	433	NO	NO	YES	NO	NO	YES	YES	NO	YES	NO	NO	4
chr2	434	NO	NO	NO	NO	NO	NO	NO	NO	NO	NO	NO	0
chr2	435	NO	NO	NO	NO	YES	NO	NO	NO	NO	NO	NO	1
chr2	436	NO	NO	YES	NO	YES	NO	NO	YES	NO	NO	NO	3
chr2	437	NO	NO	NO	NO	NO	NO	NO	YES	NO	NO	NO	1
chr2	438	NO	NO	NO	YES	NO	NO	NO	NO	NO	NO	NO	1
chr2	439	NO	NO	NO	NO	YES	NO	YES	YES	YES	YES	NO	5
chr2	440	NO	NO	NO	NO	YES	NO	NO	NO	NO	YES	NO	2
chr2	441	NO	NO	NO	NO	NO	NO	NO	NO	NO	NO	NO	0
chr2	442	NO	NO	NO	NO	NO	NO	YES	NO	NO	YES	NO	2
chr2	443	NO	NO	NO	NO	NO	NO	NO	NO	NO	NO	NO	0
chr2	444	NO	NO	NO	NO	NO	NO	NO	NO	NO	YES	NO	1
chr2	445	NO	NO	NO	NO	NO	NO	NO	NO	NO	NO	NO	0
chr2	446	NO	NO	YES	NO	NO	NO	NO	NO	NO	YES	NO	2
chr2	447	NO	NO	NO	NO	NO	YES	NO	NO	NO	NO	NO	1
chr2	448	NO	NO	NO	NO	YES	NO	NO	NO	NO	NO	NO	1
chr2	449	NO	NO	NO	NO	NO	NO	NO	NO	NO	NO	NO	0
chr2	450	NO	NO	NO	NO	NO	NO	NO	YES	NO	NO	NO	1
chr2	451	NO	NO	NO	NO	NO	NO	NO	NO	NO	NO	NO	0
chr2	452	NO	NO	NO	NO	NO	NO	NO	YES	NO	NO	NO	1
chr2	453	NO	NO	NO	NO	NO	NO	NO	NO	NO	NO	NO	0
chr2	454	NO	NO	NO	NO	NO	NO	NO	NO	NO	NO	NO	0
chr2	455	NO	NO	YES	NO	NO	NO	NO	NO	YES	NO	NO	2
chr2	456	NO	NO	NO	NO	NO	NO	NO	NO	NO	NO	NO	0
chr2	457	NO	NO	NO	NO	NO	NO	NO	NO	NO	NO	NO	0
chr2	458	NO	NO	NO	YES	NO	NO	NO	NO	NO	NO	NO	1
chr2	459	NO	NO	NO	NO	NO	YES	NO	NO	NO	NO	NO	1
chr2	460	NO	NO	NO	YES	YES	YES	NO	YES	NO	NO	NO	4
chr2	461	NO	NO	NO	NO	NO	NO	NO	NO	NO	NO	NO	0
chr2	462	NO	NO	NO	NO	YES	NO	NO	YES	YES	NO	NO	3
chr2	463	NO	NO	YES	YES	YES	NO	NO	NO	NO	YES	NO	4
chr2	464	NO	NO	NO	NO	NO	NO	NO	NO	NO	NO	NO	0
chr2	465	NO	NO	NO	NO	NO	NO	NO	NO	NO	NO	NO	0
chr2	466	NO	NO	NO	NO	NO	NO	NO	NO	NO	NO	NO	0
chr2	467	NO	NO	NO	NO	NO	NO	NO	NO	NO	NO	NO	0
chr2	468	NO	NO	NO	YES	YES	NO	NO	YES	NO	NO	NO	3
chr2	469	NO	NO	NO	NO	NO	NO	NO	NO	NO	NO	NO	0
chr2	470	NO	NO	NO	NO	NO	NO	NO	NO	NO	NO	NO	0
chr2	471	NO	NO	NO	NO	NO	NO	NO	NO	NO	NO	NO	0
chr2	472	NO	NO	NO	NO	NO	NO	NO	NO	NO	NO	NO	0
chr2	473	NO	NO	NO	YES	NO	NO	NO	NO	YES	YES	NO	3
chr2	474	NO	NO	NO	NO	NO	NO	NO	NO	YES	NO	NO	1
chr2	475	NO	NO	NO	NO	YES	NO	NO	NO	NO	NO	NO	1
chr2	476	YES	NO	NO	NO	YES	NO	YES	YES	YES	NO	NO	5
chr2	477	YES	NO	NO	NO	NO	NO	NO	NO	YES	NO	NO	2
chr2	478	NO	NO	NO	YES	NO	NO	NO	NO	YES	NO	NO	2
chr2	479	NO	NO	NO	NO	NO	YES	NO	NO	NO	NO	NO	1
chr2	480	NO	NO	NO	YES	NO	NO	NO	NO	NO	NO	NO	1
chr2	481	NO	NO	NO	YES	NO	NO	NO	NO	NO	NO	NO	1
chr2	482	NO	NO	NO	YES	NO	NO	NO	NO	NO	NO	NO	1
chr2	483	YES	NO	NO	NO	NO	NO	NO	NO	NO	NO	NO	1
chr2	484	NO	NO	NO	NO	NO	YES	NO	NO	YES	NO	NO	2
chr2	485	YES	NO	NO	NO	NO	NO	NO	NO	NO	NO	NO	1
chr2	486	NO	NO	YES	YES	YES	YES	NO	NO	YES	NO	NO	5
chr2	487	YES	NO	NO	NO	YES	YES	NO	YES	YES	NO	NO	5
chr2	488	NO	NO	NO	NO	NO	YES	NO	NO	YES	NO	NO	2
chr2	489	NO	NO	NO	YES	YES	NO	NO	NO	NO	NO	NO	2
chr2	490	NO	NO	NO	NO	NO	NO	NO	NO	NO	NO	NO	0
chr2	491	NO	NO	YES	YES	YES	NO	NO	NO	NO	YES	NO	4
chr2	492	NO	NO	NO	NO	NO	NO	NO	NO	NO	NO	NO	0
chr2	493	NO	NO	NO	NO	NO	NO	NO	YES	NO	NO	NO	1
chr2	494	NO	NO	NO	NO	NO	NO	NO	NO	NO	NO	NO	0
chr2	495	NO	NO	NO	NO	NO	NO	NO	NO	NO	NO	NO	0
chr2	496	NO	NO	NO	NO	NO	NO	NO	NO	NO	NO	NO	0
chr2	497	NO	NO	NO	NO	NO	NO	NO	NO	NO	NO	NO	0
[truncated: 7,187 more rows]

## Sheet: Table S7
Table S6. Sharing ratio among populations.
Sharing amonpop	Count	Sharing ratio among population (s)
0	2424	-
1	2236	0.736091
2	1721	0.492651
3	1167	0.30528
4	719	0.178225
5	458	0.0999456
6	239	0.0500817
7	143	0.024061
8	57	0.00849211
9	21	0.00228634
10	0	0
Total	9185	-

## Sheet: Table S8
Table S7. Long introgression regions sharing among multiple CICs.
Region	Chromosome	Start window	End window	Length
A	chr1	323	329	7
B	chr1	574	586	13
C	chr1	788	793	6
D	chr2	145	153	9
E	chr2	398	402	5
F	chr4	321	326	6
G	chr4	551	557	7
H	chr8	98	118	21
I	chr10	82	86	5
J	chr11	254	262	9
K	chr12	240	247	8
L	chr15	1	12	12
M	chr17	170	178	9
N	chr20	123	128	6

## Sheet: Table S9
Table S8. Pairwise candidate introgression sharing.
Breed A	Percent of candidate introgression sharing of breed A	Breed B	Percent of candidate introgression sharing of breed B
KD	0.4424	SK	0.8404
SQ	0.2415	WC	0.6734
SQ	0.1846	SK	0.6036
HY	0.3675	WC	0.4924
SQ	0.0082	ZJ	0.4865
HY	0.2645	QY	0.4651
KD	0.2071	QY	0.4402
BF	0.0172	ZJ	0.4324
KD	0.2665	WC	0.4316
KD	0.2798	LS	0.4151
HY	0.3609	JH	0.3928
HY	0.2452	SK	0.3853
JH	0.236	QY	0.3812
JH	0.3085	WC	0.3797
WC	0.0177	ZJ	0.3784
HY	0.0132	ZJ	0.3784
JH	0.255	SK	0.3682
QY	0.0224	ZJ	0.3649
HY	0.2962	LS	0.3635
JH	0.3049	LS	0.3438
LS	0.2394	QY	0.343
BF	0.2218	QY	0.343
LS	0.262	SK	0.3356
BF	0.3104	LS	0.3351
HY	0.4048	KD	0.3349
BF	0.2841	WC	0.3348
LS	0.3049	WC	0.3329
KD	0.5701	SQ	0.3312
WC	0.2816	SK	0.3304
JH	0.4293	KD	0.3263
HY	0.6726	SQ	0.3233
BF	0.2331	SK	0.3222
BF	0.3346	JH	0.3203
BF	0.3636	HY	0.3198
KD	0.009	ZJ	0.3108
QY	0.3937	WC	0.3
JH	0.0113	ZJ	0.2973
BF	0.3985	KD	0.29
JH	0.5969	SQ	0.2636
BF	0.6182	SQ	0.2613
QY	0.2757	SK	0.2465
LS	0.5936	SQ	0.2325
SK	0.0126	ZJ	0.2297
LS	0.0099	ZJ	0.2297
QY	0.6487	SQ	0.1773
